# Supplementary material for: Comprehensive assessment of the disputed RET Y791F variant shows no association with medullary thyroid carcinoma susceptibility
Source: Endocr Relat Cancer. 2014 Nov 25;22(1):65–76. doi: 10.1530/ERC-14-0491 (PMC4289937; doi:10.1530/ERC-14-0491)
Supplement: Supplementary Data [file supp_ERC-14-0491_Supplementary_table_1.xlsx]

## Sheet: Sheet1
Project	Institution	Name cohort	Characteristics	size cohort (samples)	genotyping method	TT Y791F	TA Y791F	AA Y791F	Allelic freq		Obs
SATX	Texas	Latin Mexicans	Latin American, Mexican population	1039	whole-exome seq	0	0	1039	0
SABE60+	University of Sao Paulo, Centro de Estudos do Genoma Humano	Latin Erlderly Brazilians	mixed, majority white	604	whole-exome	0	0	604	0
ESP exome	public	African American	not enriched to tumor population, possibly enriched to heart disease	2203	whole-exome seq	0	1	2202	0.000226963
Toledo	University of Sao Paulo School of Medicine	Latin adult Brazilians	mixed, majority white	1261	Sanger sequencing	0	2	1259	0.00079302
ESP exome	public	European American*	not enriched to tumor population, possibly enriched to heart disease	4300	whole-exome seq	1	13	4286	0.00174419
Agilent, ClinSeq project	public	European American&	European descent, not enriched to tumor population, possibly enriched to heart disease	662	whole-exome seq	0	8	654	0.0060423
Erlic, JCEM 2010	public	European American#	European American	1000	Sanger	0	8	992	0.008
			Total	11069		1	32	11036
							64
							128
