# Supplementary material for: Comprehensive assessment of the disputed RET Y791F variant shows no association with medullary thyroid carcinoma susceptibility
Source: Endocr Relat Cancer. 2014 Nov 25;22(1):65–76. doi: 10.1530/ERC-14-0491 (PMC4289937; doi:10.1530/ERC-14-0491)
Supplement: Supplementary Data [file supp_ERC-14-0491_Supplementary_table_2.xlsx]

## Sheet: Sheet1
Position	CDS Mutation	AA Mutation	Mutation ID (COSM)	Count	Type
40	c.118C>T	p.L40L	1347794	1	Substitution - coding silent
48	c.143C>T	p.T48M	1347795	1	Substitution - Missense
53	c.158T>G	p.V53G	1600238	1	Substitution - Missense
67	c.?	p.R67H	1716550	1	Substitution - Missense
73	c.219C>T	p.Y73Y	1264013	1	Substitution - coding silent
75	c.225G>A	p.T75T	1505481	1	Substitution - coding silent
77	c.230G>T	p.R77L	538683	2	Substitution - Missense
77	c.230G>A	p.R77H	294752	1	Substitution - Missense
77	c.229C>T	p.R77C	1505480	1	Substitution - Missense
94	c.282C>T	p.L94L	918105	1	Substitution - coding silent
114	c.341G>A	p.R114H	172398	1	Substitution - Missense
114	c.342C>T	p.R114R	918106	1	Substitution - coding silent
115	c.343G>A	p.G115S	918107	1	Substitution - Missense
115	c.345C>T	p.G115G	327229	1	Substitution - coding silent
117	c.349C>A	p.P117T	427544	1	Substitution - Missense
121	c.361G>A	p.V121I	3382854	1	Substitution - Missense
128	c.382T>G	p.S128A	95172	1	Substitution - Missense
133	c.398G>A	p.R133H	1347796	2	Substitution - Missense
145	c.434T>G	p.V145G	33280	1	Substitution - Missense
145	c.435A>T	p.V145V	1347797	1	Substitution - coding silent
148	c.443C>T	p.S148F	1702264	1	Substitution - Missense
163	c.488G>A	p.R163Q	20433	1	Substitution - Missense
163	c.489G>T	p.R163R	1347799	1	Substitution - coding silent
163	c.487C>A	p.R163R	1347798	1	Substitution - coding silent
174	c.520T>C	p.F174L	1223552	1	Substitution - Missense
177	c.529C>T	p.R177W	1560795	1	Substitution - Missense
178	c.532G>A	p.E178K	42665	1	Substitution - Missense
178	c.533A>G	p.E178G	1347800	1	Substitution - Missense
180	c.539G>T	p.R180L	373986	1	Substitution - Missense
215	c.644G>A	p.R215H	1264015	1	Substitution - Missense
231	c.692G>A	p.R231H	3686738	1	Substitution - Missense
235	c.703G>C	p.E235Q	684322	1	Substitution - Missense
242	c.726G>T	p.V242V	158723	3	Substitution - coding silent
248	c.742G>A	p.G248S	1321364	1	Substitution - Missense
250	c.748C>T	p.R250C	1223551	1	Substitution - Missense
255	c.765G>T	p.M255I	684321	1	Substitution - Missense
278	c.833C>A	p.T278N	95173	2	Substitution - Missense
283	c.847G>A	p.V283M	918108	1	Substitution - Missense
288	c.864G>T	p.K288N	1347801	1	Substitution - Missense
296	c.887T>C	p.L296P	95174	1	Substitution - Missense
305	c.914C>T	p.P305L	1264014	1	Substitution - Missense
317	c.951G>A	p.T317T	1347802	1	Substitution - coding silent
328	c.983C>G	p.T328S	1560794	1	Substitution - Missense
330	c.988C>T	p.R330W	39605	1	Substitution - Missense
330	c.989G>A	p.R330Q	427545	1	Substitution - Missense
337	c.1009G>A	p.E337K	1297244	1	Substitution - Missense
344	c.1030G>A	p.G344S	125821	1	Substitution - Missense
345	c.1035C>A	p.S345R	1187930	1	Substitution - Missense
348	c.1044G>C	p.R348R	3358750	1	Substitution - coding silent
348	c.1044G>A	p.R348R	12992	1	Substitution - coding silent
356	c.1068G>T	p.L356L	1492242	1	Substitution - coding silent
360	c.1078C>T	p.R360W	33011	1	Substitution - Missense
360	c.1078C>A	p.R360R	1347803	1	Substitution - coding silent
361	c.1082A>T	p.N361I	3397121	1	Substitution - Missense
364	c.?	p.I364fs*?	1716551	1	Unknown
373	c.1118C>T	p.A373V	267328	2	Substitution - Missense
373	c.1119G>A	p.A373A	20676	1	Substitution - coding silent
387	c.1161C>A	p.G387G	918109	1	Substitution - coding silent
418	c.1252C>T	p.R418*	918110	1	Substitution - Nonsense
418	c.1253G>A	p.R418Q	1347804	1	Substitution - Missense
421	c.1263G>T	p.Q421H	1582060	1	Substitution - Missense
425	c.1275C>A	p.V425V	918111	1	Substitution - coding silent
432	c.1295C>T	p.A432V	1347805	1	Substitution - Missense
437	c.1310A>T	p.N437I	3397123	1	Substitution - Missense
437	c.1311C>T	p.N437N	118467	1	Substitution - coding silent
444	c.1332C>A	p.S444S	1347806	1	Substitution - coding silent
447	c.1339G>A	p.A447T	1492241	1	Substitution - Missense
450	c.1349G>A	p.S450N	1627498	1	Substitution - Missense
451	c.1352C>T	p.T451M	918112	1	Substitution - Missense
460	c.1379A>T	p.D460V	538680	1	Substitution - Missense
462	c.1385C>T	p.S462L	684320	1	Substitution - Missense
482	c.1444C>T	p.H482Y	1702266	1	Substitution - Missense
484	c.1451T>C	p.M484T	1505478	1	Substitution - Missense
494	c.1481G>T	p.R494M	1505477	1	Substitution - Missense
506	c.1516G>T	p.G506W	333756	1	Substitution - Missense
509	c.1526_1534delTGGCCGAGG	p.V509_E511delVAE	1237681	1	Deletion - In frame
511	c.1531G>A	p.E511K	188542	1	Substitution - Missense
513	c.1538C>T	p.A513V	3375464	1	Substitution - Missense
513	c.?	p.A513G	526843	1	Substitution - Missense
514	c.1540G>A	p.G514S	1505476	1	Substitution - Missense
525	c.1574G>A	p.R525Q	249546	1	Substitution - Missense
534	c.1602G>T	p.L534L	96180	1	Substitution - coding silent
540	c.1618A>G	p.R540G	1187931	1	Substitution - Missense
547	c.1641T>C	p.D547D	1474611	1	Substitution - coding silent
548	c.1643G>T	p.G548V	1155764	1	Substitution - Missense
555	c.1663T>C	p.F555L	1347807	1	Substitution - Missense
555	c.1665C>A	p.F555L	48744	1	Substitution - Missense
555	c.1665C>T	p.F555F	1347808	1	Substitution - coding silent
556	c.1667C>A	p.S556Y	1187932	1	Substitution - Missense
556	c.1666T>A	p.S556T	1155765	1	Substitution - Missense
564	c.1690A>C	p.T564P	1666599	1	Substitution - Missense
566	c.1696C>A	p.P566T	538679	1	Substitution - Missense
570	c.1710C>T	p.C570C	1240042	1	Substitution - coding silent
571	c.1711G>A	p.D571N	1347809	1	Substitution - Missense
573	c.1717G>A	p.V573M	918113	1	Substitution - Missense
591	c.1771G>A	p.V591I	20890	1	Substitution - Missense
592	c.1774_1821del48	p.G592_G607del	979	1	Deletion - In frame
593	c.1777G>T	p.G593*	1347810	1	Substitution - Nonsense
593	c.1778G>A	p.G593E	32405	1	Substitution - Missense
595	c.1783G>A	p.E595K	3686741	1	Substitution - Missense
596	c.1787C>T	p.P596L	1603444	2	Substitution - Missense
600	c.1799G>A	p.R600Q	241394	1	Substitution - Missense
601	c.1801G>T	p.G601W	401039	1	Substitution - Missense
609	c.1827C>A	p.C609*	95656	1	Substitution - Nonsense
609	c.1826G>A	p.C609Y	967	1	Substitution - Missense
611	c.?	p.C611R	87269	2	Substitution - Missense
612	c.1834_1860del27	p.F612_C620del	984	1	Deletion - In frame
615	c.1843G>A	p.E615K	249791	1	Substitution - Missense
618	c.1853G>A	p.C618Y	980	2	Substitution - Missense
618	c.?	p.C618S	87267	2	Substitution - Missense
618	c.1852T>C	p.C618R	29803	2	Substitution - Missense
618	c.?	p.C618Y	87268	1	Substitution - Missense
618	c.?	p.C618R	87266	1	Substitution - Missense
620	c.1858T>C	p.C620R	29804	3	Substitution - Missense
620	c.?	p.C620W	249815	1	Substitution - Missense
620	c.1859G>C	p.C620S	29805	1	Substitution - Missense
623	c.?	p.E623*	1716552	1	Substitution - Nonsense
623	c.1867G>A	p.E623K	918114	1	Substitution - Missense
627	c.1881_1898del18	p.D627_L633>E	29809	1	Complex - deletion inframe
628	c.1884A>G	p.P628P	538678	1	Substitution - coding silent
629	c.1886_1891delTGTGCG	p.L629_D631>H	27040	2	Complex - deletion inframe
629	c.?	p.L629_D631>H	249816	1	Complex - deletion inframe
630	c.?	p.C630R	26637	6	Substitution - Missense
630	c.1888T>C	p.C630R	964	4	Substitution - Missense
630	c.1888T>A	p.C630S	1237917	2	Substitution - Missense
630	c.?	p.C630A	132917	2	Substitution - Missense
630	c.1888T>G	p.C630G	29806	1	Substitution - Missense
631	c.1893_1898delCGAGCT	p.D631_L633>E	983	2	Complex - deletion inframe
631	c.1891G>A	p.D631N	1237916	1	Substitution - Missense
631	c.1892A>G	p.D631G	978	1	Substitution - Missense
631	c.1892_1914>CG	p.D631_I638>A	86006	1	Complex - deletion inframe
632	c.1894_1906>AGCT	p.E632_T636>SS	1048	14	Complex - deletion inframe
632	c.1894_1899delGAGCTG	p.E632_L633del	968	8	Deletion - In frame
632	c.?	p.E632_I638del	304964	2	Deletion - In frame
632	c.1894G>A	p.E632K	1702268	1	Substitution - Missense
632	c.?	p.E632_T636del	249818	1	Deletion - In frame
632	c.?	p.E632_L633del	36186	1	Deletion - In frame
632	c.1894delG	p.E632fs*6	1237680	1	Deletion - Frameshift
634	c.?	p.C634R	26387	18	Substitution - Missense
632	c.1895_1918>TGCGGC	p.E632_A640>VRP	1049	1	Complex - deletion inframe
632	c.1895_1897delAGC	p.E632_L633>V	982	1	Complex - deletion inframe
634	c.1900T>C	p.C634R	966	12	Substitution - Missense
634	c.?	p.C634Y	26389	9	Substitution - Missense
634	c.?	p.C634W	26388	9	Substitution - Missense
634	c.1901G>A	p.C634Y	974	7	Substitution - Missense
634	c.1902C>G	p.C634W	975	5	Substitution - Missense
634	c.1900T>A	p.C634S	1237918	1	Substitution - Missense
634	c.1901G>T	p.C634F	1237919	1	Substitution - Missense
634	c.?	p.C634G	1666665	1	Substitution - Missense
634	c.?	p.C634S	1666664	1	Substitution - Missense
632	c.1895_1900delAGCTGT	p.E632_C634>L	973	1	Complex - deletion inframe
634	c.?	p.C634T	988	1	Substitution - Missense
634	c.?	p.C634A	987	1	Substitution - Missense
634	c.1902C>T	p.C634C	29807	1	Substitution - coding silent
634	c.?	p.C634_R635insPK	304965	1	Insertion - In frame
636	c.1907C>T	p.T636M	72408	1	Substitution - Missense
636	c.1908G>A	p.T636T	1474612	1	Substitution - coding silent
640	c.1920C>T	p.A640A	918115	1	Substitution - coding silent
648	c.1942G>A	p.V648I	1223553	2	Substitution - Missense
649	c.1947G>T	p.S649S	343849	1	Substitution - coding silent
652	c.1956G>C	p.L652L	1505475	1	Substitution - coding silent
656	c.1967G>T	p.C656F	327230	1	Substitution - Missense
657	c.1970T>G	p.I657S	918116	1	Substitution - Missense
664	c.1991C>A	p.A664D	976	2	Substitution - Missense
672	c.2014G>T	p.A672S	918117	1	Substitution - Missense
680	c.2038G>A	p.A680T	918118	1	Substitution - Missense
681	c.2041C>T	p.Q681*	249792	3	Substitution - Nonsense
691	c.2071G>A	p.G691S	1666596	1	Substitution - Missense
703	c.2109G>C	p.Q703H	1560793	1	Substitution - Missense
704	c.2112C>A	p.V704V	263303	1	Substitution - coding silent
706	c.2117T>C	p.V706A	249789	1	Substitution - Missense
706	c.2116G>A	p.V706M	188543	1	Substitution - Missense
710	c.2130G>C	p.K710N	88176	1	Substitution - Missense
719	c.2157C>A	p.F719L	339276	1	Substitution - Missense
721	c.2161C>T	p.R721W	918119	1	Substitution - Missense
733	c.2199C>T	p.G733G	918120	2	Substitution - coding silent
746	c.2236C>A	p.L746M	1675174	1	Substitution - Missense
748	c.2242G>T	p.G748C	958	1	Substitution - Missense
750	c.2249C>T	p.A750V	1321363	1	Substitution - Missense
756	c.2267C>T	p.A756V	284545	1	Substitution - Missense
759	c.2277G>C	p.M759I	337212	1	Substitution - Missense
762	c.2286G>C	p.E762D	1702270	1	Substitution - Missense
763	c.2289C>A	p.N763K	1505474	1	Substitution - Missense
763	c.2289C>T	p.N763N	918121	1	Substitution - coding silent
766	c.2296C>T	p.P766S	971	1	Substitution - Missense
768	c.2304G>C	p.E768D	21338	4	Substitution - Missense
768	c.2303A>G	p.E768G	1347811	3	Substitution - Missense
768	c.2302G>C	p.E768Q	1716312	1	Substitution - Missense
770	c.2308C>T	p.R770*	272178	1	Substitution - Nonsense
770	c.2308C>A	p.R770R	3358752	1	Substitution - coding silent
778	c.2334C>T	p.V778V	972	1	Substitution - coding silent
781	c.?	p.Q781R	87265	2	Substitution - Missense
789	c.2365A>G	p.K789E	1347812	1	Substitution - Missense
790	c.2369T>A	p.L790*	343401	1	Substitution - Nonsense	Obs
791	c.2372A>T	p.Y791F	1159820	1	Substitution - Missense	Lymphoid neoplasm
792	c.2374G>A	p.G792R	1347813	2	Substitution - Missense
792	c.2376G>A	p.G792G	35666	1	Substitution - coding silent
804	c.?	p.V804M	86004	1	Substitution - Missense
806	c.2418C>T	p.Y806Y	1347814	1	Substitution - coding silent
808	c.?	p.K808E	249813	1	Substitution - Missense
820	c.2459G>T	p.R820L	314746	1	Substitution - Missense
821	c.?	p.K821E	249814	1	Substitution - Missense
834	c.2502C>T	p.N834N	918122	1	Substitution - coding silent
841	c.2522C>T	p.P841L	1223554	1	Substitution - Missense
844	c.2531G>A	p.R844Q	918123	1	Substitution - Missense
845	c.2534_2535CC>TT	p.A845V	1702272	1	Substitution - Missense
846	c.2538C>T	p.L846L	684319	1	Substitution - coding silent
849	c.2547C>T	p.G849G	3382856	1	Substitution - coding silent
851	c.2552T>A	p.L851H	95175	1	Substitution - Missense
860	c.2579A>G	p.Q860R	1347815	1	Substitution - Missense
860	c.2579_2580AG>CA	p.Q860>?	374956	1	Complex
873	c.2617C>T	p.R873W	225294	2	Substitution - Missense
876	c.2627C>T	p.A876V	959	1	Substitution - Missense
878	c.2632A>T	p.R878*	48895	2	Substitution - Nonsense
879	c.2636A>G	p.N879S	327232	1	Substitution - Missense
883	c.?	p.A883?	133168	1	Substitution - Missense
883	c.?	p.A883F	26638	7	Substitution - Missense
883	c.2647_2648GC>TT	p.A883F	977	6	Substitution - Missense
883	c.2646_2648AGC>TTT	p.A883F	981	1	Substitution - Missense
883	c.?	p.A883P	986	1	Substitution - Missense
883	c.2647G>T	p.A883S	133167	3	Substitution - Missense
883	c.?	p.A883S	26639	1	Substitution - Missense
883	c.?	p.A883T	100081	1	Substitution - Missense
884	c.2651A>T	p.E884V	1570338	1	Substitution - Missense
884	c.2650G>A	p.E884K	960	1	Substitution - Missense
891	c.2672C>A	p.S891*	538676	1	Substitution - Nonsense
891	c.2672C>T	p.S891L	918124	1	Substitution - Missense
892	c.2674G>A	p.D892N	1702274	1	Substitution - Missense
893	c.2679C>T	p.F893F	918125	1	Substitution - coding silent
894	c.2680G>A	p.G894S	249790	1	Substitution - Missense
898	c.?	p.D898_E901del	37026	4	Deletion - In frame
898	c.2694_2705del12	p.D898_E901del	962	3	Deletion - In frame
898	c.2692_2703del12	p.D898_E901del	985	1	Deletion - In frame
901	c.2701G>A	p.E901K	963	2	Substitution - Missense
901	c.2703A>G	p.E901E	1347816	1	Substitution - coding silent
908	c.2723G>A	p.R908K	961	1	Substitution - Missense
911	c.2731G>T	p.G911C	1347817	1	Substitution - Missense
911	c.2732G>A	p.G911D	20888	1	Substitution - Missense
911	c.2733T>C	p.G911G	1560792	1	Substitution - coding silent
912	c.2735G>T	p.R912L	188545	1	Substitution - Missense
912	c.2734C>T	p.R912W	3415038	1	Substitution - Missense
918	c.2753T>C	p.M918T	965	290	Substitution - Missense
918	c.?	p.M918T	26634	170	Substitution - Missense
918	c.2752A>G	p.M918V	1347818	1	Substitution - Missense
919	c.2757A>G	p.A919A	1347819	2	Substitution - coding silent
919	c.2756C>T	p.A919V	970	1	Substitution - Missense
921	c.2761G>A	p.E921K	20889	1	Substitution - Missense
922	c.?	p.S922P	26636	1	Substitution - Missense
923	c.2769T>C	p.L923L	1347820	2	Substitution - coding silent
923	c.2767C>G	p.L923V	48745	1	Substitution - Missense
925	c.2773G>C	p.D925H	969	1	Substitution - Missense
925	c.2774A>G	p.D925G	1347821	1	Substitution - Missense
930	c.?	p.T930M	26635	1	Substitution - Missense
932	c.2795G>C	p.S932T	1347822	1	Substitution - Missense
944	c.2832C>G	p.I944M	1675176	1	Substitution - Missense
959	c.2875C>T	p.R959W	918126	2	Substitution - Missense
959	c.2876G>A	p.R959Q	1223555	1	Substitution - Missense
966	c.2898C>T	p.T966T	80440	2	Substitution - coding silent
966	c.2896A>G	p.T966A	1347823	1	Substitution - Missense
969	c.2906G>A	p.R969Q	1297245	1	Substitution - Missense
974	c.2922C>T	p.D974D	20434	1	Substitution - coding silent
980	c.2939T>C	p.M980T	1675178	1	Substitution - Missense
982	c.2944C>G	p.R982G	427546	1	Substitution - Missense
982	c.2945G>A	p.R982H	1264016	1	Substitution - Missense
992	c.2975C>T	p.P992L	3665730	2	Substitution - Missense
1002	c.3005G>A	p.S1002N	327231	1	Substitution - Missense
1006	c.3018G>T	p.E1006D	918127	1	Substitution - Missense
1008	c.3023T>C	p.M1008T	1187933	1	Substitution - Missense
1030	c.3090C>T	p.D1030D	1347824	1	Substitution - coding silent
1038	c.3114A>G	p.T1038T	1347825	1	Substitution - coding silent
1039	c.3117G>A	p.P1039P	82332	1	Substitution - coding silent
1047	c.3139C>T	p.P1047S	233253	1	Substitution - Missense
1048	c.3144C>T	p.L1048L	1505473	1	Substitution - coding silent
1051	c.3151G>A	p.A1051T	323035	1	Substitution - Missense
1082	c.3246C>T	p.G1082G	918129	1	Substitution - coding silent
1086	c.3257G>C	p.G1086A	3382858	1	Substitution - Missense
1094	c.3280A>G	p.S1094G	1492240	1	Substitution - Missense
1095	c.3283G>T	p.V1095L	247007	1	Substitution - Missense
1111	c.3333G>A	p.T1111T	1347827	1	Substitution - coding silent
1112	c.3334T>C	p.F1112L	1347828	2	Substitution - Missense
1112	c.3335T>C	p.F1112S	1347829	1	Substitution - Missense
1112	c.3335T>A	p.F1112Y	21099	1	Substitution - Missense
1112	c.3336T>C	p.F1112F	1347830	1	Substitution - coding silent
	c.?	p.?	1052	4	Unknown
	c.1649-1G>T	p.?	1223550	2	Unknown
	c.?_?del12	p.?	87270	1	Unknown
	c.337+1G>T	p.?	1505479	1	Unknown
	c.(1760_1879)del48	p.?	26390	1	Unknown
	c.2136+1G>A	p.?	249422	1	Unknown
