# Supplementary material for: Comprehensive assessment of the disputed RET Y791F variant shows no association with medullary thyroid carcinoma susceptibility
Source: Endocr Relat Cancer. 2014 Nov 25;22(1):65–76. doi: 10.1530/ERC-14-0491 (PMC4289937; doi:10.1530/ERC-14-0491)
Supplement: Supplementary Data [file supp_ERC-14-0491_Supplementary_table_3.xlsx]

## Sheet: Sheet1
Supplemental Table 3: List of the ATA RET mutations from Cosmic cancer genetics and genomics dataset (version July 23rd, 2014).
Mutation	ATA classification	Y791F Alleles ESP exome (N=6500)	Cosmic	Cosmic ID
G321R	A	1
C515S	A
G533C	A
R600Q	A		1	241394
K603E	A
Y606C	A
C609Y	B		1	967
C609F/R/G/S	B
C611R/G/F/S/W/Y	B
C618R/S/Y	B		8	980;87267;29803;87268;87266
C618G/F	B
C620R/S/W	B		5	29804;249815;29805
C620G/F/Y	B
C630R/S	B		12	26637;964;1237917
C630F/Y	B
D631Y	B
C634R/G/F/S/W/Y	C		64	26387;966;26389;26388;974;975;1237918;1237919;1666665;1666664
S649L	A
K666E	A	1
E768D	A		4	21338
N777S	A
L790F	A
Y791F	A	16	1	1159820
V804L	A
V804M	A	1	1	86004
G819K	A
R833C	A
R844Q	A		1	918123
R866W	A	1
A883F	D		14	26638;977;981
S891A	A
R912P	A
M918T	D		460	965;26634
ATA mutations	RET mutations on Cosmic
ATA - A	8
ATA - B	26
ATA - C	64
ATA - D	474
Total	572
