# Supplementary material for: Comprehensive assessment of the disputed RET Y791F variant shows no association with medullary thyroid carcinoma susceptibility
Source: Endocr Relat Cancer. 2014 Nov 25;22(1):65–76. doi: 10.1530/ERC-14-0491 (PMC4289937; doi:10.1530/ERC-14-0491)
Supplement: Supplementary Data [file supp_ERC-14-0491_Supplementary_table_4.xlsx]

## Sheet: Sheet1
625/1549 MTC from Cosmic database have a RET mutation, listed here
Gene Name	Transcript	Census Gene	Sample Name	Sample ID	AA Mutation	CDS Mutation	Primary Tissue	Tissue Subtype 1	Tissue Subtype 2	Histology	Histology Subtype 1	Histology Subtype 2	Pubmed Id	CGP Study	Somatic Status	Sample Source	Zygosity	Genomic Co-ordinates GRCh37
RET	ENST00000355710	Yes	1005209	1005209	p.G911D	c.2732G>A	Thyroid	NS	NS	Carcinoma	Medullary carcinoma	NS	16571096	-	Confirmed Somatic	Tumour Sample	Homozygous	10:43617395..43617395
RET	ENST00000355710	Yes	1005209	1005209	p.M918T	c.2753T>C	Thyroid	NS	NS	Carcinoma	Medullary carcinoma	NS	16571096	-	Confirmed Somatic	Tumour Sample	Homozygous	10:43617416..43617416
RET	ENST00000355710	Yes	1005209	1005209	p.E921K	c.2761G>A	Thyroid	NS	NS	Carcinoma	Medullary carcinoma	NS	16571096	-	Confirmed Somatic	Tumour Sample	Homozygous	10:43617424..43617424
RET	ENST00000355710	Yes	1005212	1005212	p.V591I	c.1771G>A	Thyroid	NS	NS	Carcinoma	Medullary carcinoma	NS	16571096	-	Confirmed Somatic	Tumour Sample	Homozygous	10:43609015..43609015
RET	ENST00000355710	Yes	1005212	1005212	p.M918T	c.2753T>C	Thyroid	NS	NS	Carcinoma	Medullary carcinoma	NS	16571096	-	Confirmed Somatic	Tumour Sample	Homozygous	10:43617416..43617416
RET	ENST00000355710	Yes	102T	1890601	p.D631N	c.1891G>A	Thyroid	NS	NS	Carcinoma	Medullary carcinoma	NS	23264394	463	Confirmed Somatic	Unknown	Unknown	10:43609939..43609939
RET	ENST00000355710	Yes	102T	1890601	p.M918T	c.2753T>C	Thyroid	NS	NS	Carcinoma	Medullary carcinoma	NS	23264394	463	Confirmed Somatic	Unknown	Unknown	10:43617416..43617416
RET	ENST00000355710	Yes	103T	1890612	p.C630S	c.1888T>A	Thyroid	NS	NS	Carcinoma	Medullary carcinoma	NS	23264394	463	Confirmed Somatic	Unknown	Unknown	10:43609936..43609936
RET	ENST00000355710	Yes	104T	1890603	p.M918T	c.2753T>C	Thyroid	NS	NS	Carcinoma	Medullary carcinoma	NS	23264394	463	Confirmed Somatic	Unknown	Unknown	10:43617416..43617416
RET	ENST00000355710	Yes	105T	1890611	p.C634S	c.1900T>A	Thyroid	NS	NS	Carcinoma	Medullary carcinoma	NS	23264394	463	Confirmed Somatic	Unknown	Unknown	10:43609948..43609948
RET	ENST00000355710	Yes	1097288	1097288	p.M918T	c.2753T>C	Thyroid	NS	NS	Carcinoma	Medullary carcinoma	NS	18073307	-	Confirmed Somatic	Tumour Sample	Unknown	10:43617416..43617416
RET	ENST00000355710	Yes	1097289	1097289	p.M918T	c.2753T>C	Thyroid	NS	NS	Carcinoma	Medullary carcinoma	NS	18073307	-	Confirmed Somatic	Tumour Sample	Unknown	10:43617416..43617416
RET	ENST00000355710	Yes	1097290	1097290	p.M918T	c.2753T>C	Thyroid	NS	NS	Carcinoma	Medullary carcinoma	NS	18073307	-	Confirmed Somatic	Tumour Sample	Unknown	10:43617416..43617416
RET	ENST00000355710	Yes	1097291	1097291	p.M918T	c.2753T>C	Thyroid	NS	NS	Carcinoma	Medullary carcinoma	NS	18073307	-	Confirmed Somatic	Tumour Sample	Unknown	10:43617416..43617416
RET	ENST00000355710	Yes	1097292	1097292	p.M918T	c.2753T>C	Thyroid	NS	NS	Carcinoma	Medullary carcinoma	NS	18073307	-	Confirmed Somatic	Tumour Sample	Unknown	10:43617416..43617416
RET	ENST00000355710	Yes	1097293	1097293	p.M918T	c.2753T>C	Thyroid	NS	NS	Carcinoma	Medullary carcinoma	NS	18073307	-	Confirmed Somatic	Tumour Sample	Unknown	10:43617416..43617416
RET	ENST00000355710	Yes	1097294	1097294	p.M918T	c.2753T>C	Thyroid	NS	NS	Carcinoma	Medullary carcinoma	NS	18073307	-	Confirmed Somatic	Tumour Sample	Unknown	10:43617416..43617416
RET	ENST00000355710	Yes	1097295	1097295	p.M918T	c.2753T>C	Thyroid	NS	NS	Carcinoma	Medullary carcinoma	NS	18073307	-	Confirmed Somatic	Tumour Sample	Unknown	10:43617416..43617416
RET	ENST00000355710	Yes	1097296	1097296	p.M918T	c.2753T>C	Thyroid	NS	NS	Carcinoma	Medullary carcinoma	NS	18073307	-	Confirmed Somatic	Tumour Sample	Unknown	10:43617416..43617416
RET	ENST00000355710	Yes	1097297	1097297	p.M918T	c.2753T>C	Thyroid	NS	NS	Carcinoma	Medullary carcinoma	NS	18073307	-	Confirmed Somatic	Tumour Sample	Unknown	10:43617416..43617416
RET	ENST00000355710	Yes	1097298	1097298	p.M918T	c.2753T>C	Thyroid	NS	NS	Carcinoma	Medullary carcinoma	NS	18073307	-	Confirmed Somatic	Tumour Sample	Unknown	10:43617416..43617416
RET	ENST00000355710	Yes	1097299	1097299	p.M918T	c.2753T>C	Thyroid	NS	NS	Carcinoma	Medullary carcinoma	NS	18073307	-	Confirmed Somatic	Tumour Sample	Unknown	10:43617416..43617416
RET	ENST00000355710	Yes	1097300	1097300	p.M918T	c.2753T>C	Thyroid	NS	NS	Carcinoma	Medullary carcinoma	NS	18073307	-	Confirmed Somatic	Tumour Sample	Unknown	10:43617416..43617416
RET	ENST00000355710	Yes	1097301	1097301	p.M918T	c.2753T>C	Thyroid	NS	NS	Carcinoma	Medullary carcinoma	NS	18073307	-	Confirmed Somatic	Tumour Sample	Unknown	10:43617416..43617416
RET	ENST00000355710	Yes	1097302	1097302	p.M918T	c.2753T>C	Thyroid	NS	NS	Carcinoma	Medullary carcinoma	NS	18073307	-	Confirmed Somatic	Tumour Sample	Unknown	10:43617416..43617416
RET	ENST00000355710	Yes	1097303	1097303	p.M918T	c.2753T>C	Thyroid	NS	NS	Carcinoma	Medullary carcinoma	NS	18073307	-	Confirmed Somatic	Tumour Sample	Unknown	10:43617416..43617416
RET	ENST00000355710	Yes	1097304	1097304	p.M918T	c.2753T>C	Thyroid	NS	NS	Carcinoma	Medullary carcinoma	NS	18073307	-	Confirmed Somatic	Tumour Sample	Unknown	10:43617416..43617416
RET	ENST00000355710	Yes	1097305	1097305	p.M918T	c.2753T>C	Thyroid	NS	NS	Carcinoma	Medullary carcinoma	NS	18073307	-	Confirmed Somatic	Tumour Sample	Unknown	10:43617416..43617416
RET	ENST00000355710	Yes	1097306	1097306	p.M918T	c.2753T>C	Thyroid	NS	NS	Carcinoma	Medullary carcinoma	NS	18073307	-	Confirmed Somatic	Tumour Sample	Unknown	10:43617416..43617416
RET	ENST00000355710	Yes	1097307	1097307	p.M918T	c.2753T>C	Thyroid	NS	NS	Carcinoma	Medullary carcinoma	NS	18073307	-	Confirmed Somatic	Tumour Sample	Unknown	10:43617416..43617416
RET	ENST00000355710	Yes	1097308	1097308	p.M918T	c.2753T>C	Thyroid	NS	NS	Carcinoma	Medullary carcinoma	NS	18073307	-	Confirmed Somatic	Tumour Sample	Unknown	10:43617416..43617416
RET	ENST00000355710	Yes	1097309	1097309	p.M918T	c.2753T>C	Thyroid	NS	NS	Carcinoma	Medullary carcinoma	NS	18073307	-	Confirmed Somatic	Tumour Sample	Unknown	10:43617416..43617416
RET	ENST00000355710	Yes	1097310	1097310	p.M918T	c.2753T>C	Thyroid	NS	NS	Carcinoma	Medullary carcinoma	NS	18073307	-	Confirmed Somatic	Tumour Sample	Unknown	10:43617416..43617416
RET	ENST00000355710	Yes	1097311	1097311	p.M918T	c.2753T>C	Thyroid	NS	NS	Carcinoma	Medullary carcinoma	NS	18073307	-	Confirmed Somatic	Tumour Sample	Unknown	10:43617416..43617416
RET	ENST00000355710	Yes	1097312	1097312	p.M918T	c.2753T>C	Thyroid	NS	NS	Carcinoma	Medullary carcinoma	NS	18073307	-	Confirmed Somatic	Tumour Sample	Unknown	10:43617416..43617416
RET	ENST00000355710	Yes	1097313	1097313	p.M918T	c.2753T>C	Thyroid	NS	NS	Carcinoma	Medullary carcinoma	NS	18073307	-	Confirmed Somatic	Tumour Sample	Unknown	10:43617416..43617416
RET	ENST00000355710	Yes	1097314	1097314	p.M918T	c.2753T>C	Thyroid	NS	NS	Carcinoma	Medullary carcinoma	NS	18073307	-	Confirmed Somatic	Tumour Sample	Unknown	10:43617416..43617416
RET	ENST00000355710	Yes	1097315	1097315	p.M918T	c.2753T>C	Thyroid	NS	NS	Carcinoma	Medullary carcinoma	NS	18073307	-	Confirmed Somatic	Tumour Sample	Unknown	10:43617416..43617416
RET	ENST00000355710	Yes	1097316	1097316	p.M918T	c.2753T>C	Thyroid	NS	NS	Carcinoma	Medullary carcinoma	NS	18073307	-	Confirmed Somatic	Tumour Sample	Unknown	10:43617416..43617416
RET	ENST00000355710	Yes	1097317	1097317	p.M918T	c.2753T>C	Thyroid	NS	NS	Carcinoma	Medullary carcinoma	NS	18073307	-	Confirmed Somatic	Tumour Sample	Unknown	10:43617416..43617416
RET	ENST00000355710	Yes	1097318	1097318	p.M918T	c.2753T>C	Thyroid	NS	NS	Carcinoma	Medullary carcinoma	NS	18073307	-	Confirmed Somatic	Tumour Sample	Unknown	10:43617416..43617416
RET	ENST00000355710	Yes	1097319	1097319	p.M918T	c.2753T>C	Thyroid	NS	NS	Carcinoma	Medullary carcinoma	NS	18073307	-	Confirmed Somatic	Tumour Sample	Unknown	10:43617416..43617416
RET	ENST00000355710	Yes	1097320	1097320	p.M918T	c.2753T>C	Thyroid	NS	NS	Carcinoma	Medullary carcinoma	NS	18073307	-	Confirmed Somatic	Tumour Sample	Unknown	10:43617416..43617416
RET	ENST00000355710	Yes	1097321	1097321	p.M918T	c.2753T>C	Thyroid	NS	NS	Carcinoma	Medullary carcinoma	NS	18073307	-	Confirmed Somatic	Tumour Sample	Unknown	10:43617416..43617416
RET	ENST00000355710	Yes	1097322	1097322	p.C634R	c.?	Thyroid	NS	NS	Carcinoma	Medullary carcinoma	NS	18073307	-	Confirmed Somatic	Tumour Sample	Unknown	-
RET	ENST00000355710	Yes	1097323	1097323	p.C634R	c.?	Thyroid	NS	NS	Carcinoma	Medullary carcinoma	NS	18073307	-	Confirmed Somatic	Tumour Sample	Unknown	-
RET	ENST00000355710	Yes	1097324	1097324	p.C634R	c.?	Thyroid	NS	NS	Carcinoma	Medullary carcinoma	NS	18073307	-	Confirmed Somatic	Tumour Sample	Unknown	-
RET	ENST00000355710	Yes	1097325	1097325	p.C634R	c.?	Thyroid	NS	NS	Carcinoma	Medullary carcinoma	NS	18073307	-	Confirmed Somatic	Tumour Sample	Unknown	-
RET	ENST00000355710	Yes	1097326	1097326	p.C634W	c.?	Thyroid	NS	NS	Carcinoma	Medullary carcinoma	NS	18073307	-	Confirmed Somatic	Tumour Sample	Unknown	-
RET	ENST00000355710	Yes	1097327	1097327	p.C634W	c.?	Thyroid	NS	NS	Carcinoma	Medullary carcinoma	NS	18073307	-	Confirmed Somatic	Tumour Sample	Unknown	-
RET	ENST00000355710	Yes	1097328	1097328	p.C634Y	c.?	Thyroid	NS	NS	Carcinoma	Medullary carcinoma	NS	18073307	-	Confirmed Somatic	Tumour Sample	Unknown	-
RET	ENST00000355710	Yes	1097329	1097329	p.?	c.(1760_1879)del48	Thyroid	NS	NS	Carcinoma	Medullary carcinoma	NS	18073307	-	Confirmed Somatic	Tumour Sample	Unknown	-
RET	ENST00000355710	Yes	1097330	1097330	p.A883F	c.2647_2648GC>TT	Thyroid	NS	NS	Carcinoma	Medullary carcinoma	NS	18073307	-	Confirmed Somatic	Tumour Sample	Unknown	10:43615568..43615569
RET	ENST00000355710	Yes	1105057	1105057	p.M918T	c.?	Thyroid	NS	NS	Carcinoma	Medullary carcinoma	NS	18282654	-	Confirmed Somatic	Tumour Sample	Unknown	-
RET	ENST00000355710	Yes	1105058	1105058	p.M918T	c.?	Thyroid	NS	NS	Carcinoma	Medullary carcinoma	NS	18282654	-	Confirmed Somatic	Tumour Sample	Unknown	-
RET	ENST00000355710	Yes	1105059	1105059	p.M918T	c.?	Thyroid	NS	NS	Carcinoma	Medullary carcinoma	NS	18282654	-	Confirmed Somatic	Tumour Sample	Unknown	-
RET	ENST00000355710	Yes	1105060	1105060	p.M918T	c.?	Thyroid	NS	NS	Carcinoma	Medullary carcinoma	NS	18282654	-	Confirmed Somatic	Tumour Sample	Unknown	-
RET	ENST00000355710	Yes	1105061	1105061	p.M918T	c.?	Thyroid	NS	NS	Carcinoma	Medullary carcinoma	NS	18282654	-	Confirmed Somatic	Tumour Sample	Unknown	-
RET	ENST00000355710	Yes	1105062	1105062	p.M918T	c.?	Thyroid	NS	NS	Carcinoma	Medullary carcinoma	NS	18282654	-	Confirmed Somatic	Tumour Sample	Unknown	-
RET	ENST00000355710	Yes	1105063	1105063	p.M918T	c.?	Thyroid	NS	NS	Carcinoma	Medullary carcinoma	NS	18282654	-	Confirmed Somatic	Tumour Sample	Unknown	-
RET	ENST00000355710	Yes	1105064	1105064	p.M918T	c.?	Thyroid	NS	NS	Carcinoma	Medullary carcinoma	NS	18282654	-	Confirmed Somatic	Tumour Sample	Unknown	-
RET	ENST00000355710	Yes	1105065	1105065	p.M918T	c.?	Thyroid	NS	NS	Carcinoma	Medullary carcinoma	NS	18282654	-	Confirmed Somatic	Tumour Sample	Unknown	-
RET	ENST00000355710	Yes	1105066	1105066	p.M918T	c.?	Thyroid	NS	NS	Carcinoma	Medullary carcinoma	NS	18282654	-	Confirmed Somatic	Tumour Sample	Unknown	-
RET	ENST00000355710	Yes	1105067	1105067	p.M918T	c.?	Thyroid	NS	NS	Carcinoma	Medullary carcinoma	NS	18282654	-	Confirmed Somatic	Tumour Sample	Unknown	-
RET	ENST00000355710	Yes	1105068	1105068	p.M918T	c.?	Thyroid	NS	NS	Carcinoma	Medullary carcinoma	NS	18282654	-	Confirmed Somatic	Tumour Sample	Unknown	-
RET	ENST00000355710	Yes	1105069	1105069	p.M918T	c.?	Thyroid	NS	NS	Carcinoma	Medullary carcinoma	NS	18282654	-	Confirmed Somatic	Tumour Sample	Unknown	-
RET	ENST00000355710	Yes	1105070	1105070	p.T930M	c.?	Thyroid	NS	NS	Carcinoma	Medullary carcinoma	NS	18282654	-	Confirmed Somatic	Tumour Sample	Unknown	-
RET	ENST00000355710	Yes	1105071	1105071	p.S922P	c.?	Thyroid	NS	NS	Carcinoma	Medullary carcinoma	NS	18282654	-	Confirmed Somatic	Tumour Sample	Unknown	-
RET	ENST00000355710	Yes	1105072	1105072	p.C630R	c.?	Thyroid	NS	NS	Carcinoma	Medullary carcinoma	NS	18282654	-	Confirmed Somatic	Tumour Sample	Unknown	-
RET	ENST00000355710	Yes	1105073	1105073	p.E632_L633del	c.1894_1899delGAGCTG	Thyroid	NS	NS	Carcinoma	Medullary carcinoma	NS	18282654	-	Confirmed Somatic	Tumour Sample	Unknown	10:43609942..43609947
RET	ENST00000355710	Yes	1105074	1105074	p.E632_L633del	c.1894_1899delGAGCTG	Thyroid	NS	NS	Carcinoma	Medullary carcinoma	NS	18282654	-	Confirmed Somatic	Tumour Sample	Unknown	10:43609942..43609947
RET	ENST00000355710	Yes	1105075	1105075	p.E632_L633del	c.1894_1899delGAGCTG	Thyroid	NS	NS	Carcinoma	Medullary carcinoma	NS	18282654	-	Confirmed Somatic	Tumour Sample	Unknown	10:43609942..43609947
RET	ENST00000355710	Yes	1105076	1105076	p.A883F	c.?	Thyroid	NS	NS	Carcinoma	Medullary carcinoma	NS	18282654	-	Confirmed Somatic	Tumour Sample	Unknown	-
RET	ENST00000355710	Yes	1105077	1105077	p.A883S	c.?	Thyroid	NS	NS	Carcinoma	Medullary carcinoma	NS	18282654	-	Confirmed Somatic	Tumour Sample	Unknown	-
RET	ENST00000355710	Yes	1112995	1112995	p.L629_D631>H	c.1886_1891delTGTGCG	Thyroid	NS	NS	Carcinoma	Medullary carcinoma	NS	18445656	-	Confirmed Somatic	Tumour Sample	Unknown	10:43609934..43609939
RET	ENST00000355710	Yes	111T	1890598	p.C634R	c.1900T>C	Thyroid	NS	NS	Carcinoma	Medullary carcinoma	NS	23264394	463	Confirmed Somatic	Unknown	Unknown	10:43609948..43609948
RET	ENST00000355710	Yes	1121041	1121041	p.M918T	c.2753T>C	Thyroid	NS	NS	Carcinoma	Medullary carcinoma	NS	18508109	-	Confirmed Somatic	Tumour Sample	Unknown	10:43617416..43617416
RET	ENST00000355710	Yes	1121042	1121042	p.M918T	c.2753T>C	Thyroid	NS	NS	Carcinoma	Medullary carcinoma	NS	18508109	-	Confirmed Somatic	Tumour Sample	Unknown	10:43617416..43617416
RET	ENST00000355710	Yes	1121043	1121043	p.M918T	c.2753T>C	Thyroid	NS	NS	Carcinoma	Medullary carcinoma	NS	18508109	-	Confirmed Somatic	Tumour Sample	Unknown	10:43617416..43617416
RET	ENST00000355710	Yes	1121044	1121044	p.M918T	c.2753T>C	Thyroid	NS	NS	Carcinoma	Medullary carcinoma	NS	18508109	-	Confirmed Somatic	Tumour Sample	Unknown	10:43617416..43617416
RET	ENST00000355710	Yes	1121045	1121045	p.M918T	c.2753T>C	Thyroid	NS	NS	Carcinoma	Medullary carcinoma	NS	18508109	-	Confirmed Somatic	Tumour Sample	Unknown	10:43617416..43617416
RET	ENST00000355710	Yes	1121046	1121046	p.M918T	c.2753T>C	Thyroid	NS	NS	Carcinoma	Medullary carcinoma	NS	18508109	-	Confirmed Somatic	Tumour Sample	Unknown	10:43617416..43617416
RET	ENST00000355710	Yes	1121047	1121047	p.M918T	c.2753T>C	Thyroid	NS	NS	Carcinoma	Medullary carcinoma	NS	18508109	-	Confirmed Somatic	Tumour Sample	Unknown	10:43617416..43617416
RET	ENST00000355710	Yes	1121048	1121048	p.M918T	c.2753T>C	Thyroid	NS	NS	Carcinoma	Medullary carcinoma	NS	18508109	-	Confirmed Somatic	Tumour Sample	Unknown	10:43617416..43617416
RET	ENST00000355710	Yes	1121049	1121049	p.M918T	c.2753T>C	Thyroid	NS	NS	Carcinoma	Medullary carcinoma	NS	18508109	-	Confirmed Somatic	Tumour Sample	Unknown	10:43617416..43617416
RET	ENST00000355710	Yes	1121050	1121050	p.M918T	c.2753T>C	Thyroid	NS	NS	Carcinoma	Medullary carcinoma	NS	18508109	-	Confirmed Somatic	Tumour Sample	Unknown	10:43617416..43617416
RET	ENST00000355710	Yes	1121051	1121051	p.M918T	c.2753T>C	Thyroid	NS	NS	Carcinoma	Medullary carcinoma	NS	18508109	-	Confirmed Somatic	Tumour Sample	Unknown	10:43617416..43617416
RET	ENST00000355710	Yes	1121052	1121052	p.M918T	c.2753T>C	Thyroid	NS	NS	Carcinoma	Medullary carcinoma	NS	18508109	-	Confirmed Somatic	Tumour Sample	Unknown	10:43617416..43617416
RET	ENST00000355710	Yes	1121053	1121053	p.M918T	c.2753T>C	Thyroid	NS	NS	Carcinoma	Medullary carcinoma	NS	18508109	-	Confirmed Somatic	Tumour Sample	Unknown	10:43617416..43617416
RET	ENST00000355710	Yes	1121054	1121054	p.M918T	c.2753T>C	Thyroid	NS	NS	Carcinoma	Medullary carcinoma	NS	18508109	-	Confirmed Somatic	Tumour Sample	Unknown	10:43617416..43617416
RET	ENST00000355710	Yes	1121055	1121055	p.M918T	c.2753T>C	Thyroid	NS	NS	Carcinoma	Medullary carcinoma	NS	18508109	-	Confirmed Somatic	Tumour Sample	Unknown	10:43617416..43617416
RET	ENST00000355710	Yes	1121056	1121056	p.?	c.?	Thyroid	NS	NS	Carcinoma	Medullary carcinoma	NS	18508109	-	Confirmed Somatic	Tumour Sample	Unknown	-
RET	ENST00000355710	Yes	112T	1890600	p.C634F	c.1901G>T	Thyroid	NS	NS	Carcinoma	Medullary carcinoma	NS	23264394	463	Confirmed Somatic	Unknown	Unknown	10:43609949..43609949
RET	ENST00000355710	Yes	1130618	1130618	p.M918T	c.2753T>C	Thyroid	NS	NS	Carcinoma	Medullary carcinoma	NS	18631354	-	Previously Reported	Tumour Sample	Unknown	10:43617416..43617416
RET	ENST00000355710	Yes	1130619	1130619	p.M918T	c.2753T>C	Thyroid	NS	NS	Carcinoma	Medullary carcinoma	NS	18631354	-	Previously Reported	Tumour Sample	Unknown	10:43617416..43617416
RET	ENST00000355710	Yes	113T	1890599	p.M918T	c.2753T>C	Thyroid	NS	NS	Carcinoma	Medullary carcinoma	NS	23264394	463	Confirmed Somatic	Unknown	Unknown	10:43617416..43617416
RET	ENST00000355710	Yes	114T	1890602	p.M918T	c.2753T>C	Thyroid	NS	NS	Carcinoma	Medullary carcinoma	NS	23264394	463	Confirmed Somatic	Unknown	Unknown	10:43617416..43617416
RET	ENST00000355710	Yes	115T	1890597	p.M918T	c.2753T>C	Thyroid	NS	NS	Carcinoma	Medullary carcinoma	NS	23264394	463	Confirmed Somatic	Unknown	Unknown	10:43617416..43617416
RET	ENST00000355710	Yes	116T	1890609	p.A883F	c.2647_2648GC>TT	Thyroid	NS	NS	Carcinoma	Medullary carcinoma	NS	23264394	463	Confirmed Somatic	Unknown	Unknown	10:43615568..43615569
RET	ENST00000355710	Yes	1212492	1212492	p.D627_L633>E	c.1881_1898del18	Thyroid	NS	NS	Carcinoma	Medullary carcinoma	NS	19401695	-	Confirmed Somatic	Tumour Sample	Unknown	10:43609929..43609946
RET	ENST00000355710	Yes	1212492	1212492	p.C634C	c.1902C>T	Thyroid	NS	NS	Carcinoma	Medullary carcinoma	NS	19401695	-	Confirmed Somatic	Tumour Sample	Heterozygous	10:43609950..43609950
RET	ENST00000355710	Yes	1212494	1212494	p.C630G	c.1888T>G	Thyroid	NS	NS	Carcinoma	Medullary carcinoma	NS	19401695	-	Confirmed Somatic	Tumour Sample	Unknown	10:43609936..43609936
RET	ENST00000355710	Yes	1212496	1212496	p.M918T	c.2753T>C	Thyroid	NS	NS	Carcinoma	Medullary carcinoma	NS	19401695	-	Confirmed Somatic	Tumour Sample	Unknown	10:43617416..43617416
RET	ENST00000355710	Yes	1212497	1212497	p.M918T	c.2753T>C	Thyroid	NS	NS	Carcinoma	Medullary carcinoma	NS	19401695	-	Confirmed Somatic	Tumour Sample	Unknown	10:43617416..43617416
RET	ENST00000355710	Yes	1212498	1212498	p.M918T	c.2753T>C	Thyroid	NS	NS	Carcinoma	Medullary carcinoma	NS	19401695	-	Confirmed Somatic	Tumour Sample	Unknown	10:43617416..43617416
RET	ENST00000355710	Yes	1212502	1212502	p.A883F	c.2647_2648GC>TT	Thyroid	NS	NS	Carcinoma	Medullary carcinoma	NS	19401695	-	Confirmed Somatic	Tumour Sample	Unknown	10:43615568..43615569
RET	ENST00000355710	Yes	1212503	1212503	p.M918T	c.2753T>C	Thyroid	NS	NS	Carcinoma	Medullary carcinoma	NS	19401695	-	Confirmed Somatic	Tumour Sample	Unknown	10:43617416..43617416
RET	ENST00000355710	Yes	1212504	1212504	p.M918T	c.2753T>C	Thyroid	NS	NS	Carcinoma	Medullary carcinoma	NS	19401695	-	Confirmed Somatic	Tumour Sample	Unknown	10:43617416..43617416
RET	ENST00000355710	Yes	1212506	1212506	p.M918T	c.2753T>C	Thyroid	NS	NS	Carcinoma	Medullary carcinoma	NS	19401695	-	Confirmed Somatic	Tumour Sample	Unknown	10:43617416..43617416
RET	ENST00000355710	Yes	1212507	1212507	p.C620S	c.1859G>C	Thyroid	NS	NS	Carcinoma	Medullary carcinoma	NS	19401695	-	Confirmed Somatic	Tumour Sample	Unknown	10:43609103..43609103
RET	ENST00000355710	Yes	1212508	1212508	p.A883F	c.2647_2648GC>TT	Thyroid	NS	NS	Carcinoma	Medullary carcinoma	NS	19401695	-	Confirmed Somatic	Tumour Sample	Unknown	10:43615568..43615569
RET	ENST00000355710	Yes	1212510	1212510	p.M918T	c.2753T>C	Thyroid	NS	NS	Carcinoma	Medullary carcinoma	NS	19401695	-	Confirmed Somatic	Tumour Sample	Unknown	10:43617416..43617416
RET	ENST00000355710	Yes	1212511	1212511	p.M918T	c.2753T>C	Thyroid	NS	NS	Carcinoma	Medullary carcinoma	NS	19401695	-	Confirmed Somatic	Tumour Sample	Unknown	10:43617416..43617416
RET	ENST00000355710	Yes	1212513	1212513	p.C620R	c.1858T>C	Thyroid	NS	NS	Carcinoma	Medullary carcinoma	NS	19401695	-	Confirmed Somatic	Tumour Sample	Unknown	10:43609102..43609102
RET	ENST00000355710	Yes	1212514	1212514	p.M918T	c.2753T>C	Thyroid	NS	NS	Carcinoma	Medullary carcinoma	NS	19401695	-	Confirmed Somatic	Tumour Sample	Unknown	10:43617416..43617416
RET	ENST00000355710	Yes	1212516	1212516	p.M918T	c.2753T>C	Thyroid	NS	NS	Carcinoma	Medullary carcinoma	NS	19401695	-	Confirmed Somatic	Tumour Sample	Unknown	10:43617416..43617416
RET	ENST00000355710	Yes	1212518	1212518	p.M918T	c.2753T>C	Thyroid	NS	NS	Carcinoma	Medullary carcinoma	NS	19401695	-	Confirmed Somatic	Tumour Sample	Unknown	10:43617416..43617416
RET	ENST00000355710	Yes	1212519	1212519	p.C634R	c.1900T>C	Thyroid	NS	NS	Carcinoma	Medullary carcinoma	NS	19401695	-	Confirmed Somatic	Tumour Sample	Unknown	10:43609948..43609948
RET	ENST00000355710	Yes	1212520	1212520	p.C630R	c.1888T>C	Thyroid	NS	NS	Carcinoma	Medullary carcinoma	NS	19401695	-	Confirmed Somatic	Tumour Sample	Unknown	10:43609936..43609936
RET	ENST00000355710	Yes	1212521	1212521	p.M918T	c.2753T>C	Thyroid	NS	NS	Carcinoma	Medullary carcinoma	NS	19401695	-	Confirmed Somatic	Tumour Sample	Unknown	10:43617416..43617416
RET	ENST00000355710	Yes	1212524	1212524	p.M918T	c.2753T>C	Thyroid	NS	NS	Carcinoma	Medullary carcinoma	NS	19401695	-	Confirmed Somatic	Tumour Sample	Unknown	10:43617416..43617416
RET	ENST00000355710	Yes	1212525	1212525	p.M918T	c.2753T>C	Thyroid	NS	NS	Carcinoma	Medullary carcinoma	NS	19401695	-	Confirmed Somatic	Tumour Sample	Unknown	10:43617416..43617416
RET	ENST00000355710	Yes	1212529	1212529	p.C634Y	c.1901G>A	Thyroid	NS	NS	Carcinoma	Medullary carcinoma	NS	19401695	-	Confirmed Somatic	Tumour Sample	Unknown	10:43609949..43609949
RET	ENST00000355710	Yes	1212530	1212530	p.M918T	c.2753T>C	Thyroid	NS	NS	Carcinoma	Medullary carcinoma	NS	19401695	-	Confirmed Somatic	Tumour Sample	Unknown	10:43617416..43617416
RET	ENST00000355710	Yes	1212534	1212534	p.C618R	c.1852T>C	Thyroid	NS	NS	Carcinoma	Medullary carcinoma	NS	19401695	-	Confirmed Somatic	Tumour Sample	Homozygous	10:43609096..43609096
RET	ENST00000355710	Yes	1296235	1296235	p.M918T	c.2753T>C	Thyroid	NS	NS	Carcinoma	Medullary carcinoma	NS	19903778	-	Confirmed Somatic	Tumour Sample	Heterozygous	10:43617416..43617416
RET	ENST00000355710	Yes	1296236	1296236	p.E632_L633del	c.?	Thyroid	NS	NS	Carcinoma	Medullary carcinoma	NS	19903778	-	Confirmed Somatic	Tumour Sample	Unknown	-
RET	ENST00000355710	Yes	1296237	1296237	p.C634R	c.?	Thyroid	NS	NS	Carcinoma	Medullary carcinoma	NS	19903778	-	Confirmed Somatic	Tumour Sample	Unknown	-
RET	ENST00000355710	Yes	1296238	1296238	p.C634W	c.?	Thyroid	NS	NS	Carcinoma	Medullary carcinoma	NS	19903778	-	Confirmed Somatic	Tumour Sample	Unknown	-
RET	ENST00000355710	Yes	1296239	1296239	p.L629_D631>H	c.1886_1891delTGTGCG	Thyroid	NS	NS	Carcinoma	Medullary carcinoma	NS	19903778	-	Confirmed Somatic	Tumour Sample	Unknown	10:43609934..43609939
RET	ENST00000355710	Yes	1332240	1332240	p.M918T	c.?	Thyroid	NS	NS	Carcinoma	Medullary carcinoma	NS	20368568	-	Confirmed Somatic	Tumour Sample	Unknown	-
RET	ENST00000355710	Yes	1332241	1332241	p.M918T	c.?	Thyroid	NS	NS	Carcinoma	Medullary carcinoma	NS	20368568	-	Confirmed Somatic	Tumour Sample	Unknown	-
RET	ENST00000355710	Yes	1332242	1332242	p.M918T	c.?	Thyroid	NS	NS	Carcinoma	Medullary carcinoma	NS	20368568	-	Confirmed Somatic	Tumour Sample	Unknown	-
RET	ENST00000355710	Yes	1332243	1332243	p.M918T	c.?	Thyroid	NS	NS	Carcinoma	Medullary carcinoma	NS	20368568	-	Confirmed Somatic	Tumour Sample	Unknown	-
RET	ENST00000355710	Yes	1332244	1332244	p.M918T	c.?	Thyroid	NS	NS	Carcinoma	Medullary carcinoma	NS	20368568	-	Confirmed Somatic	Tumour Sample	Unknown	-
RET	ENST00000355710	Yes	1332246	1332246	p.M918T	c.?	Thyroid	NS	NS	Carcinoma	Medullary carcinoma	NS	20368568	-	Confirmed Somatic	Tumour Sample	Unknown	-
RET	ENST00000355710	Yes	1332247	1332247	p.M918T	c.?	Thyroid	NS	NS	Carcinoma	Medullary carcinoma	NS	20368568	-	Confirmed Somatic	Tumour Sample	Unknown	-
RET	ENST00000355710	Yes	1332249	1332249	p.C634R	c.?	Thyroid	NS	NS	Carcinoma	Medullary carcinoma	NS	20368568	-	Confirmed Somatic	Tumour Sample	Unknown	-
RET	ENST00000355710	Yes	1332250	1332250	p.M918T	c.?	Thyroid	NS	NS	Carcinoma	Medullary carcinoma	NS	20368568	-	Confirmed Somatic	Tumour Sample	Unknown	-
RET	ENST00000355710	Yes	1332251	1332251	p.M918T	c.?	Thyroid	NS	NS	Carcinoma	Medullary carcinoma	NS	20368568	-	Confirmed Somatic	Tumour Sample	Unknown	-
RET	ENST00000355710	Yes	1489937	1489937	p.C630R	c.?	Thyroid	NS	NS	Carcinoma	Medullary carcinoma	NS	21325462	-	Confirmed Somatic	Tumour Sample	Unknown	-
RET	ENST00000355710	Yes	1489940	1489940	p.C630R	c.?	Thyroid	NS	NS	Carcinoma	Medullary carcinoma	NS	21325462	-	Confirmed Somatic	Tumour Sample	Unknown	-
RET	ENST00000355710	Yes	1489941	1489941	p.V804M	c.?	Thyroid	NS	NS	Carcinoma	Medullary carcinoma	NS	21325462	-	Confirmed Somatic	Tumour Sample	Unknown	-
RET	ENST00000355710	Yes	1489944	1489944	p.M918T	c.?	Thyroid	NS	NS	Carcinoma	Medullary carcinoma	NS	21325462	-	Confirmed Somatic	Tumour Sample	Unknown	-
RET	ENST00000355710	Yes	1489945	1489945	p.C630R	c.?	Thyroid	NS	NS	Carcinoma	Medullary carcinoma	NS	21325462	-	Confirmed Somatic	Tumour Sample	Unknown	-
RET	ENST00000355710	Yes	1489946	1489946	p.D631_I638>A	c.1892_1914>CG	Thyroid	NS	NS	Carcinoma	Medullary carcinoma	NS	21325462	-	Confirmed Somatic	Tumour Sample	Unknown	10:43609940..43609962
RET	ENST00000355710	Yes	1489949	1489949	p.C620R	c.1858T>C	Thyroid	NS	NS	Carcinoma	Medullary carcinoma	NS	21325462	-	Confirmed Somatic	Tumour Sample	Unknown	10:43609102..43609102
RET	ENST00000355710	Yes	1497540	1497540	p.M918T	c.?	Thyroid	NS	NS	Carcinoma	Medullary carcinoma	NS	21177330	-	Confirmed Somatic	Tumour Sample	Unknown	-
RET	ENST00000355710	Yes	1497541	1497541	p.M918T	c.?	Thyroid	NS	NS	Carcinoma	Medullary carcinoma	NS	21177330	-	Confirmed Somatic	Tumour Sample	Unknown	-
RET	ENST00000355710	Yes	1497542	1497542	p.M918T	c.?	Thyroid	NS	NS	Carcinoma	Medullary carcinoma	NS	21177330	-	Confirmed Somatic	Tumour Sample	Unknown	-
RET	ENST00000355710	Yes	1497543	1497543	p.M918T	c.?	Thyroid	NS	NS	Carcinoma	Medullary carcinoma	NS	21177330	-	Confirmed Somatic	Tumour Sample	Unknown	-
RET	ENST00000355710	Yes	1497544	1497544	p.M918T	c.?	Thyroid	NS	NS	Carcinoma	Medullary carcinoma	NS	21177330	-	Confirmed Somatic	Tumour Sample	Unknown	-
RET	ENST00000355710	Yes	1497545	1497545	p.M918T	c.?	Thyroid	NS	NS	Carcinoma	Medullary carcinoma	NS	21177330	-	Confirmed Somatic	Tumour Sample	Unknown	-
RET	ENST00000355710	Yes	1497546	1497546	p.M918T	c.?	Thyroid	NS	NS	Carcinoma	Medullary carcinoma	NS	21177330	-	Confirmed Somatic	Tumour Sample	Unknown	-
RET	ENST00000355710	Yes	1497547	1497547	p.M918T	c.?	Thyroid	NS	NS	Carcinoma	Medullary carcinoma	NS	21177330	-	Confirmed Somatic	Tumour Sample	Unknown	-
RET	ENST00000355710	Yes	1497548	1497548	p.M918T	c.?	Thyroid	NS	NS	Carcinoma	Medullary carcinoma	NS	21177330	-	Confirmed Somatic	Tumour Sample	Unknown	-
RET	ENST00000355710	Yes	1497549	1497549	p.M918T	c.?	Thyroid	NS	NS	Carcinoma	Medullary carcinoma	NS	21177330	-	Confirmed Somatic	Tumour Sample	Unknown	-
RET	ENST00000355710	Yes	1497550	1497550	p.M918T	c.?	Thyroid	NS	NS	Carcinoma	Medullary carcinoma	NS	21177330	-	Confirmed Somatic	Tumour Sample	Unknown	-
RET	ENST00000355710	Yes	1497551	1497551	p.M918T	c.?	Thyroid	NS	NS	Carcinoma	Medullary carcinoma	NS	21177330	-	Confirmed Somatic	Tumour Sample	Unknown	-
RET	ENST00000355710	Yes	1497552	1497552	p.C634W	c.?	Thyroid	NS	NS	Carcinoma	Medullary carcinoma	NS	21177330	-	Confirmed Somatic	Tumour Sample	Unknown	-
RET	ENST00000355710	Yes	1507306	1507306	p.M918T	c.?	Thyroid	NS	NS	Carcinoma	Medullary carcinoma	NS	21422198	-	Confirmed Somatic	Tumour Sample	Unknown	-
RET	ENST00000355710	Yes	1507307	1507307	p.M918T	c.?	Thyroid	NS	NS	Carcinoma	Medullary carcinoma	NS	21422198	-	Confirmed Somatic	Tumour Sample	Unknown	-
RET	ENST00000355710	Yes	1507308	1507308	p.M918T	c.?	Thyroid	NS	NS	Carcinoma	Medullary carcinoma	NS	21422198	-	Confirmed Somatic	Tumour Sample	Unknown	-
RET	ENST00000355710	Yes	1507309	1507309	p.M918T	c.?	Thyroid	NS	NS	Carcinoma	Medullary carcinoma	NS	21422198	-	Confirmed Somatic	Tumour Sample	Unknown	-
RET	ENST00000355710	Yes	1507310	1507310	p.M918T	c.?	Thyroid	NS	NS	Carcinoma	Medullary carcinoma	NS	21422198	-	Confirmed Somatic	Tumour Sample	Unknown	-
RET	ENST00000355710	Yes	1507311	1507311	p.M918T	c.?	Thyroid	NS	NS	Carcinoma	Medullary carcinoma	NS	21422198	-	Confirmed Somatic	Tumour Sample	Unknown	-
RET	ENST00000355710	Yes	1507312	1507312	p.M918T	c.?	Thyroid	NS	NS	Carcinoma	Medullary carcinoma	NS	21422198	-	Confirmed Somatic	Tumour Sample	Unknown	-
RET	ENST00000355710	Yes	1507313	1507313	p.M918T	c.?	Thyroid	NS	NS	Carcinoma	Medullary carcinoma	NS	21422198	-	Confirmed Somatic	Tumour Sample	Unknown	-
RET	ENST00000355710	Yes	1507314	1507314	p.M918T	c.?	Thyroid	NS	NS	Carcinoma	Medullary carcinoma	NS	21422198	-	Confirmed Somatic	Tumour Sample	Unknown	-
RET	ENST00000355710	Yes	1507315	1507315	p.C618R	c.?	Thyroid	NS	NS	Carcinoma	Medullary carcinoma	NS	21422198	-	Confirmed Somatic	Tumour Sample	Unknown	-
RET	ENST00000355710	Yes	1507316	1507316	p.C618S	c.?	Thyroid	NS	NS	Carcinoma	Medullary carcinoma	NS	21422198	-	Confirmed Somatic	Tumour Sample	Unknown	-
RET	ENST00000355710	Yes	1507317	1507317	p.C618Y	c.?	Thyroid	NS	NS	Carcinoma	Medullary carcinoma	NS	21422198	-	Confirmed Somatic	Tumour Sample	Unknown	-
RET	ENST00000355710	Yes	1507318	1507318	p.C611R	c.?	Thyroid	NS	NS	Carcinoma	Medullary carcinoma	NS	21422198	-	Confirmed Somatic	Tumour Sample	Unknown	-
RET	ENST00000355710	Yes	1507319	1507319	p.C634W	c.?	Thyroid	NS	NS	Carcinoma	Medullary carcinoma	NS	21422198	-	Confirmed Somatic	Tumour Sample	Unknown	-
RET	ENST00000355710	Yes	1507320	1507320	p.C634Y	c.?	Thyroid	NS	NS	Carcinoma	Medullary carcinoma	NS	21422198	-	Confirmed Somatic	Tumour Sample	Unknown	-
RET	ENST00000355710	Yes	1507321	1507321	p.C630R	c.?	Thyroid	NS	NS	Carcinoma	Medullary carcinoma	NS	21422198	-	Confirmed Somatic	Tumour Sample	Unknown	-
RET	ENST00000355710	Yes	1507322	1507322	p.?	c.?	Thyroid	NS	NS	Carcinoma	Medullary carcinoma	NS	21422198	-	Confirmed Somatic	Tumour Sample	Unknown	-
RET	ENST00000355710	Yes	1507323	1507323	p.A883F	c.?	Thyroid	NS	NS	Carcinoma	Medullary carcinoma	NS	21422198	-	Confirmed Somatic	Tumour Sample	Unknown	-
RET	ENST00000355710	Yes	1507324	1507324	p.?	c.?_?del12	Thyroid	NS	NS	Carcinoma	Medullary carcinoma	NS	21422198	-	Confirmed Somatic	Tumour Sample	Unknown	-
RET	ENST00000355710	Yes	1507325	1507325	p.Q781R	c.?	Thyroid	NS	NS	Carcinoma	Medullary carcinoma	NS	21422198	-	Confirmed Somatic	Tumour Sample	Unknown	-
RET	ENST00000355710	Yes	1507325	1507325	p.M918T	c.?	Thyroid	NS	NS	Carcinoma	Medullary carcinoma	NS	21422198	-	Confirmed Somatic	Tumour Sample	Unknown	-
RET	ENST00000355710	Yes	1507363	1507363	p.M918T	c.?	Thyroid	NS	NS	Carcinoma	Medullary carcinoma	NS	21422198	-	Confirmed Somatic	Tumour Sample	Unknown	-
RET	ENST00000355710	Yes	1507364	1507364	p.M918T	c.?	Thyroid	NS	NS	Carcinoma	Medullary carcinoma	NS	21422198	-	Confirmed Somatic	Tumour Sample	Unknown	-
RET	ENST00000355710	Yes	1507365	1507365	p.M918T	c.?	Thyroid	NS	NS	Carcinoma	Medullary carcinoma	NS	21422198	-	Confirmed Somatic	Tumour Sample	Unknown	-
RET	ENST00000355710	Yes	1551981	1551981	p.M918T	c.?	Thyroid	NS	NS	Carcinoma	Medullary carcinoma	NS	21867742	-	Confirmed Somatic	Tumour Sample	Unknown	-
RET	ENST00000355710	Yes	1551982	1551982	p.M918T	c.?	Thyroid	NS	NS	Carcinoma	Medullary carcinoma	NS	21867742	-	Confirmed Somatic	Tumour Sample	Unknown	-
RET	ENST00000355710	Yes	1551983	1551983	p.M918T	c.?	Thyroid	NS	NS	Carcinoma	Medullary carcinoma	NS	21867742	-	Confirmed Somatic	Tumour Sample	Unknown	-
RET	ENST00000355710	Yes	1551984	1551984	p.M918T	c.?	Thyroid	NS	NS	Carcinoma	Medullary carcinoma	NS	21867742	-	Confirmed Somatic	Tumour Sample	Unknown	-
RET	ENST00000355710	Yes	1551985	1551985	p.C634W	c.?	Thyroid	NS	NS	Carcinoma	Medullary carcinoma	NS	21867742	-	Confirmed Somatic	Tumour Sample	Unknown	-
RET	ENST00000355710	Yes	1551986	1551986	p.M918T	c.?	Thyroid	NS	NS	Carcinoma	Medullary carcinoma	NS	21867742	-	Confirmed Somatic	Tumour Sample	Unknown	-
RET	ENST00000355710	Yes	1551987	1551987	p.M918T	c.?	Thyroid	NS	NS	Carcinoma	Medullary carcinoma	NS	21867742	-	Confirmed Somatic	Tumour Sample	Unknown	-
RET	ENST00000355710	Yes	1551988	1551988	p.M918T	c.?	Thyroid	NS	NS	Carcinoma	Medullary carcinoma	NS	21867742	-	Confirmed Somatic	Tumour Sample	Unknown	-
RET	ENST00000355710	Yes	1551989	1551989	p.M918T	c.?	Thyroid	NS	NS	Carcinoma	Medullary carcinoma	NS	21867742	-	Confirmed Somatic	Tumour Sample	Unknown	-
RET	ENST00000355710	Yes	1551990	1551990	p.M918T	c.?	Thyroid	NS	NS	Carcinoma	Medullary carcinoma	NS	21867742	-	Confirmed Somatic	Tumour Sample	Unknown	-
RET	ENST00000355710	Yes	1551991	1551991	p.A883T	c.?	Thyroid	NS	NS	Carcinoma	Medullary carcinoma	NS	21867742	-	Confirmed Somatic	Tumour Sample	Unknown	-
RET	ENST00000355710	Yes	1551992	1551992	p.M918T	c.?	Thyroid	NS	NS	Carcinoma	Medullary carcinoma	NS	21867742	-	Confirmed Somatic	Tumour Sample	Unknown	-
RET	ENST00000355710	Yes	1551993	1551993	p.M918T	c.?	Thyroid	NS	NS	Carcinoma	Medullary carcinoma	NS	21867742	-	Confirmed Somatic	Tumour Sample	Unknown	-
RET	ENST00000355710	Yes	1551994	1551994	p.M918T	c.?	Thyroid	NS	NS	Carcinoma	Medullary carcinoma	NS	21867742	-	Confirmed Somatic	Tumour Sample	Unknown	-
RET	ENST00000355710	Yes	1551995	1551995	p.C634Y	c.?	Thyroid	NS	NS	Carcinoma	Medullary carcinoma	NS	21867742	-	Confirmed Somatic	Tumour Sample	Unknown	-
RET	ENST00000355710	Yes	1551996	1551996	p.C634R	c.?	Thyroid	NS	NS	Carcinoma	Medullary carcinoma	NS	21867742	-	Confirmed Somatic	Tumour Sample	Unknown	-
RET	ENST00000355710	Yes	1551997	1551997	p.M918T	c.?	Thyroid	NS	NS	Carcinoma	Medullary carcinoma	NS	21867742	-	Confirmed Somatic	Tumour Sample	Unknown	-
RET	ENST00000355710	Yes	1551998	1551998	p.M918T	c.?	Thyroid	NS	NS	Carcinoma	Medullary carcinoma	NS	21867742	-	Confirmed Somatic	Tumour Sample	Unknown	-
RET	ENST00000355710	Yes	1551999	1551999	p.M918T	c.?	Thyroid	NS	NS	Carcinoma	Medullary carcinoma	NS	21867742	-	Confirmed Somatic	Tumour Sample	Unknown	-
RET	ENST00000355710	Yes	1552000	1552000	p.M918T	c.?	Thyroid	NS	NS	Carcinoma	Medullary carcinoma	NS	21867742	-	Confirmed Somatic	Tumour Sample	Unknown	-
RET	ENST00000355710	Yes	1552001	1552001	p.M918T	c.?	Thyroid	NS	NS	Carcinoma	Medullary carcinoma	NS	21867742	-	Confirmed Somatic	Tumour Sample	Unknown	-
RET	ENST00000355710	Yes	1552002	1552002	p.C634R	c.?	Thyroid	NS	NS	Carcinoma	Medullary carcinoma	NS	21867742	-	Confirmed Somatic	Tumour Sample	Unknown	-
RET	ENST00000355710	Yes	1552003	1552003	p.C634Y	c.?	Thyroid	NS	NS	Carcinoma	Medullary carcinoma	NS	21867742	-	Confirmed Somatic	Tumour Sample	Unknown	-
RET	ENST00000355710	Yes	1575096	1575096	p.M918T	c.?	Thyroid	NS	NS	Carcinoma	Medullary carcinoma	NS	21543427	-	Confirmed Somatic	Tumour Sample	Unknown	-
RET	ENST00000355710	Yes	1575097	1575097	p.M918T	c.?	Thyroid	NS	NS	Carcinoma	Medullary carcinoma	NS	21543427	-	Confirmed Somatic	Tumour Sample	Unknown	-
RET	ENST00000355710	Yes	1575098	1575098	p.M918T	c.?	Thyroid	NS	NS	Carcinoma	Medullary carcinoma	NS	21543427	-	Confirmed Somatic	Tumour Sample	Unknown	-
RET	ENST00000355710	Yes	1575099	1575099	p.M918T	c.?	Thyroid	NS	NS	Carcinoma	Medullary carcinoma	NS	21543427	-	Confirmed Somatic	Tumour Sample	Unknown	-
RET	ENST00000355710	Yes	1575100	1575100	p.M918T	c.?	Thyroid	NS	NS	Carcinoma	Medullary carcinoma	NS	21543427	-	Confirmed Somatic	Tumour Sample	Unknown	-
RET	ENST00000355710	Yes	1575101	1575101	p.M918T	c.?	Thyroid	NS	NS	Carcinoma	Medullary carcinoma	NS	21543427	-	Confirmed Somatic	Tumour Sample	Unknown	-
RET	ENST00000355710	Yes	1575102	1575102	p.M918T	c.?	Thyroid	NS	NS	Carcinoma	Medullary carcinoma	NS	21543427	-	Confirmed Somatic	Tumour Sample	Unknown	-
RET	ENST00000355710	Yes	1575103	1575103	p.M918T	c.?	Thyroid	NS	NS	Carcinoma	Medullary carcinoma	NS	21543427	-	Confirmed Somatic	Tumour Sample	Unknown	-
RET	ENST00000355710	Yes	1575104	1575104	p.M918T	c.?	Thyroid	NS	NS	Carcinoma	Medullary carcinoma	NS	21543427	-	Confirmed Somatic	Tumour Sample	Unknown	-
RET	ENST00000355710	Yes	1575105	1575105	p.M918T	c.?	Thyroid	NS	NS	Carcinoma	Medullary carcinoma	NS	21543427	-	Confirmed Somatic	Tumour Sample	Unknown	-
RET	ENST00000355710	Yes	1575106	1575106	p.M918T	c.?	Thyroid	NS	NS	Carcinoma	Medullary carcinoma	NS	21543427	-	Confirmed Somatic	Tumour Sample	Unknown	-
RET	ENST00000355710	Yes	1575107	1575107	p.M918T	c.?	Thyroid	NS	NS	Carcinoma	Medullary carcinoma	NS	21543427	-	Confirmed Somatic	Tumour Sample	Unknown	-
RET	ENST00000355710	Yes	1575108	1575108	p.M918T	c.?	Thyroid	NS	NS	Carcinoma	Medullary carcinoma	NS	21543427	-	Confirmed Somatic	Tumour Sample	Unknown	-
RET	ENST00000355710	Yes	1575109	1575109	p.M918T	c.?	Thyroid	NS	NS	Carcinoma	Medullary carcinoma	NS	21543427	-	Confirmed Somatic	Tumour Sample	Unknown	-
RET	ENST00000355710	Yes	1575110	1575110	p.M918T	c.?	Thyroid	NS	NS	Carcinoma	Medullary carcinoma	NS	21543427	-	Confirmed Somatic	Tumour Sample	Unknown	-
RET	ENST00000355710	Yes	1575111	1575111	p.M918T	c.?	Thyroid	NS	NS	Carcinoma	Medullary carcinoma	NS	21543427	-	Confirmed Somatic	Tumour Sample	Unknown	-
RET	ENST00000355710	Yes	1575112	1575112	p.C630A	c.?	Thyroid	NS	NS	Carcinoma	Medullary carcinoma	NS	21543427	-	Confirmed Somatic	Tumour Sample	Unknown	-
RET	ENST00000355710	Yes	1575113	1575113	p.C630A	c.?	Thyroid	NS	NS	Carcinoma	Medullary carcinoma	NS	21543427	-	Confirmed Somatic	Tumour Sample	Unknown	-
RET	ENST00000355710	Yes	1575114	1575114	p.C634R	c.?	Thyroid	NS	NS	Carcinoma	Medullary carcinoma	NS	21543427	-	Confirmed Somatic	Tumour Sample	Unknown	-
RET	ENST00000355710	Yes	1575115	1575115	p.E632_L633del	c.1894_1899delGAGCTG	Thyroid	NS	NS	Carcinoma	Medullary carcinoma	NS	21543427	-	Confirmed Somatic	Tumour Sample	Unknown	10:43609942..43609947
RET	ENST00000355710	Yes	1590799	1590799	p.C618R	c.1852T>C	Thyroid	NS	NS	Carcinoma	Medullary carcinoma	NS	22038905	-	Confirmed Somatic	Tumour Sample	Heterozygous	10:43609096..43609096
RET	ENST00000355710	Yes	1590800	1590800	p.M918T	c.2753T>C	Thyroid	NS	NS	Carcinoma	Medullary carcinoma	NS	22038905	-	Confirmed Somatic	Tumour Sample	Heterozygous	10:43617416..43617416
RET	ENST00000355710	Yes	1590801	1590801	p.M918T	c.2753T>C	Thyroid	NS	NS	Carcinoma	Medullary carcinoma	NS	22038905	-	Confirmed Somatic	Tumour Sample	Heterozygous	10:43617416..43617416
RET	ENST00000355710	Yes	1590802	1590802	p.M918T	c.2753T>C	Thyroid	NS	NS	Carcinoma	Medullary carcinoma	NS	22038905	-	Confirmed Somatic	Tumour Sample	Heterozygous	10:43617416..43617416
RET	ENST00000355710	Yes	1590803	1590803	p.C634Y	c.1901G>A	Thyroid	NS	NS	Carcinoma	Medullary carcinoma	NS	22038905	-	Confirmed Somatic	Tumour Sample	Heterozygous	10:43609949..43609949
RET	ENST00000355710	Yes	1590804	1590804	p.M918T	c.2753T>C	Thyroid	NS	NS	Carcinoma	Medullary carcinoma	NS	22038905	-	Confirmed Somatic	Tumour Sample	Heterozygous	10:43617416..43617416
RET	ENST00000355710	Yes	1590805	1590805	p.A883S	c.2647G>T	Thyroid	NS	NS	Carcinoma	Medullary carcinoma	NS	22038905	-	Confirmed Somatic	Tumour Sample	Heterozygous	10:43615568..43615568
RET	ENST00000355710	Yes	1590806	1590806	p.A883S	c.2647G>T	Thyroid	NS	NS	Carcinoma	Medullary carcinoma	NS	22038905	-	Confirmed Somatic	Tumour Sample	Heterozygous	10:43615568..43615568
RET	ENST00000355710	Yes	1590807	1590807	p.M918T	c.2753T>C	Thyroid	NS	NS	Carcinoma	Medullary carcinoma	NS	22038905	-	Confirmed Somatic	Tumour Sample	Heterozygous	10:43617416..43617416
RET	ENST00000355710	Yes	1590808	1590808	p.M918T	c.2753T>C	Thyroid	NS	NS	Carcinoma	Medullary carcinoma	NS	22038905	-	Confirmed Somatic	Tumour Sample	Heterozygous	10:43617416..43617416
RET	ENST00000355710	Yes	1590809	1590809	p.M918T	c.2753T>C	Thyroid	NS	NS	Carcinoma	Medullary carcinoma	NS	22038905	-	Confirmed Somatic	Tumour Sample	Heterozygous	10:43617416..43617416
RET	ENST00000355710	Yes	1590810	1590810	p.M918T	c.2753T>C	Thyroid	NS	NS	Carcinoma	Medullary carcinoma	NS	22038905	-	Confirmed Somatic	Tumour Sample	Heterozygous	10:43617416..43617416
RET	ENST00000355710	Yes	1590811	1590811	p.A883?	c.?	Thyroid	NS	NS	Carcinoma	Medullary carcinoma	NS	22038905	-	Confirmed Somatic	Tumour Sample	Heterozygous	-
RET	ENST00000355710	Yes	1590812	1590812	p.M918T	c.2753T>C	Thyroid	NS	NS	Carcinoma	Medullary carcinoma	NS	22038905	-	Confirmed Somatic	Tumour Sample	Heterozygous	10:43617416..43617416
RET	ENST00000355710	Yes	1590813	1590813	p.M918T	c.2753T>C	Thyroid	NS	NS	Carcinoma	Medullary carcinoma	NS	22038905	-	Confirmed Somatic	Tumour Sample	Heterozygous	10:43617416..43617416
RET	ENST00000355710	Yes	1639481	1639481	p.M918T	c.?	Thyroid	NS	NS	Carcinoma	Medullary carcinoma	NS	22199277	-	Confirmed Somatic	Tumour Sample	Unknown	-
RET	ENST00000355710	Yes	1639482	1639482	p.M918T	c.?	Thyroid	NS	NS	Carcinoma	Medullary carcinoma	NS	22199277	-	Confirmed Somatic	Tumour Sample	Unknown	-
RET	ENST00000355710	Yes	1639485	1639485	p.M918T	c.?	Thyroid	NS	NS	Carcinoma	Medullary carcinoma	NS	22199277	-	Confirmed Somatic	Tumour Sample	Unknown	-
RET	ENST00000355710	Yes	1695746	1695746	p.M918T	c.2753T>C	Thyroid	NS	NS	Carcinoma	Medullary carcinoma	NS	22648435	-	Previously Reported	Tumour Sample	Heterozygous	10:43617416..43617416
RET	ENST00000355710	Yes	1695749	1695749	p.V706A	c.2117T>C	Thyroid	NS	NS	Carcinoma	Medullary carcinoma	NS	22648435	-	Variant of unknown origin	Tumour Sample	Heterozygous	10:43610165..43610165
RET	ENST00000355710	Yes	1695750	1695750	p.G894S	c.2680G>A	Thyroid	NS	NS	Carcinoma	Medullary carcinoma	NS	22648435	-	Variant of unknown origin	Tumour Sample	Heterozygous	10:43615601..43615601
RET	ENST00000355710	Yes	1695751	1695751	p.E615K	c.1843G>A	Thyroid	NS	NS	Carcinoma	Medullary carcinoma	NS	22648435	-	Variant of unknown origin	Tumour Sample	Heterozygous	10:43609087..43609087
RET	ENST00000355710	Yes	1695751	1695751	p.C620R	c.1858T>C	Thyroid	NS	NS	Carcinoma	Medullary carcinoma	NS	22648435	-	Previously Reported	Tumour Sample	Homozygous	10:43609102..43609102
RET	ENST00000355710	Yes	1695752	1695752	p.Q681*	c.2041C>T	Thyroid	NS	NS	Carcinoma	Medullary carcinoma	NS	22648435	-	Previously Reported	Tumour Sample	Heterozygous	10:43610089..43610089
RET	ENST00000355710	Yes	1697186	1697186	p.M918T	c.?	Thyroid	NS	NS	Carcinoma	Medullary carcinoma	NS	21606412	-	Confirmed Somatic	Tumour Sample	Unknown	-
RET	ENST00000355710	Yes	1697187	1697187	p.K808E	c.?	Thyroid	NS	NS	Carcinoma	Medullary carcinoma	NS	21606412	-	Confirmed Somatic	Tumour Sample	Unknown	-
RET	ENST00000355710	Yes	1697187	1697187	p.K821E	c.?	Thyroid	NS	NS	Carcinoma	Medullary carcinoma	NS	21606412	-	Confirmed Somatic	Tumour Sample	Unknown	-
RET	ENST00000355710	Yes	1697188	1697188	p.L629_D631>H	c.?	Thyroid	NS	NS	Carcinoma	Medullary carcinoma	NS	21606412	-	Confirmed Somatic	Tumour Sample	Unknown	-
RET	ENST00000355710	Yes	1697190	1697190	p.M918T	c.?	Thyroid	NS	NS	Carcinoma	Medullary carcinoma	NS	21606412	-	Confirmed Somatic	Tumour Sample	Unknown	-
RET	ENST00000355710	Yes	1697193	1697193	p.C634R	c.?	Thyroid	NS	NS	Carcinoma	Medullary carcinoma	NS	21606412	-	Confirmed Somatic	Tumour Sample	Unknown	-
RET	ENST00000355710	Yes	1697196	1697196	p.C620W	c.?	Thyroid	NS	NS	Carcinoma	Medullary carcinoma	NS	21606412	-	Confirmed Somatic	Tumour Sample	Unknown	-
RET	ENST00000355710	Yes	1697197	1697197	p.M918T	c.?	Thyroid	NS	NS	Carcinoma	Medullary carcinoma	NS	21606412	-	Confirmed Somatic	Tumour Sample	Unknown	-
RET	ENST00000355710	Yes	1697199	1697199	p.D898_E901del	c.?	Thyroid	NS	NS	Carcinoma	Medullary carcinoma	NS	21606412	-	Confirmed Somatic	Tumour Sample	Unknown	-
RET	ENST00000355710	Yes	1697200	1697200	p.C634R	c.?	Thyroid	NS	NS	Carcinoma	Medullary carcinoma	NS	21606412	-	Confirmed Somatic	Tumour Sample	Unknown	-
RET	ENST00000355710	Yes	1697201	1697201	p.M918T	c.?	Thyroid	NS	NS	Carcinoma	Medullary carcinoma	NS	21606412	-	Confirmed Somatic	Tumour Sample	Unknown	-
RET	ENST00000355710	Yes	1697203	1697203	p.M918T	c.?	Thyroid	NS	NS	Carcinoma	Medullary carcinoma	NS	21606412	-	Confirmed Somatic	Tumour Sample	Unknown	-
RET	ENST00000355710	Yes	1697204	1697204	p.E632_T636del	c.?	Thyroid	NS	NS	Carcinoma	Medullary carcinoma	NS	21606412	-	Confirmed Somatic	Tumour Sample	Unknown	-
RET	ENST00000355710	Yes	1697205	1697205	p.M918T	c.?	Thyroid	NS	NS	Carcinoma	Medullary carcinoma	NS	21606412	-	Confirmed Somatic	Tumour Sample	Unknown	-
RET	ENST00000355710	Yes	1697206	1697206	p.M918T	c.?	Thyroid	NS	NS	Carcinoma	Medullary carcinoma	NS	21606412	-	Confirmed Somatic	Tumour Sample	Unknown	-
RET	ENST00000355710	Yes	1697207	1697207	p.M918T	c.?	Thyroid	NS	NS	Carcinoma	Medullary carcinoma	NS	21606412	-	Confirmed Somatic	Tumour Sample	Unknown	-
RET	ENST00000355710	Yes	1697208	1697208	p.M918T	c.?	Thyroid	NS	NS	Carcinoma	Medullary carcinoma	NS	21606412	-	Confirmed Somatic	Tumour Sample	Unknown	-
RET	ENST00000355710	Yes	1697209	1697209	p.M918T	c.?	Thyroid	NS	NS	Carcinoma	Medullary carcinoma	NS	21606412	-	Confirmed Somatic	Tumour Sample	Unknown	-
RET	ENST00000355710	Yes	1697210	1697210	p.A883F	c.?	Thyroid	NS	NS	Carcinoma	Medullary carcinoma	NS	21606412	-	Confirmed Somatic	Tumour Sample	Unknown	-
RET	ENST00000355710	Yes	1697211	1697211	p.M918T	c.?	Thyroid	NS	NS	Carcinoma	Medullary carcinoma	NS	21606412	-	Confirmed Somatic	Tumour Sample	Unknown	-
RET	ENST00000355710	Yes	1697212	1697212	p.M918T	c.?	Thyroid	NS	NS	Carcinoma	Medullary carcinoma	NS	21606412	-	Confirmed Somatic	Tumour Sample	Unknown	-
RET	ENST00000355710	Yes	1697213	1697213	p.M918T	c.?	Thyroid	NS	NS	Carcinoma	Medullary carcinoma	NS	21606412	-	Confirmed Somatic	Tumour Sample	Unknown	-
RET	ENST00000355710	Yes	1697214	1697214	p.M918T	c.?	Thyroid	NS	NS	Carcinoma	Medullary carcinoma	NS	21606412	-	Confirmed Somatic	Tumour Sample	Unknown	-
RET	ENST00000355710	Yes	1697215	1697215	p.M918T	c.?	Thyroid	NS	NS	Carcinoma	Medullary carcinoma	NS	21606412	-	Confirmed Somatic	Tumour Sample	Unknown	-
RET	ENST00000355710	Yes	1745346	1745346	p.M918T	c.?	Thyroid	NS	NS	Carcinoma	Medullary carcinoma	NS	22865907	-	Confirmed Somatic	Tumour Sample	Unknown	-
RET	ENST00000355710	Yes	1745350	1745350	p.C634Y	c.?	Thyroid	NS	NS	Carcinoma	Medullary carcinoma	NS	22865907	-	Confirmed Somatic	Tumour Sample	Unknown	-
RET	ENST00000355710	Yes	1745351	1745351	p.M918T	c.?	Thyroid	NS	NS	Carcinoma	Medullary carcinoma	NS	22865907	-	Confirmed Somatic	Tumour Sample	Unknown	-
RET	ENST00000355710	Yes	1745357	1745357	p.M918T	c.?	Thyroid	NS	NS	Carcinoma	Medullary carcinoma	NS	22865907	-	Confirmed Somatic	Tumour Sample	Unknown	-
RET	ENST00000355710	Yes	1745358	1745358	p.M918T	c.?	Thyroid	NS	NS	Carcinoma	Medullary carcinoma	NS	22865907	-	Confirmed Somatic	Tumour Sample	Unknown	-
RET	ENST00000355710	Yes	1745360	1745360	p.M918T	c.?	Thyroid	NS	NS	Carcinoma	Medullary carcinoma	NS	22865907	-	Confirmed Somatic	Tumour Sample	Unknown	-
RET	ENST00000355710	Yes	1745361	1745361	p.E632_I638del	c.?	Thyroid	NS	NS	Carcinoma	Medullary carcinoma	NS	22865907	-	Confirmed Somatic	Tumour Sample	Unknown	-
RET	ENST00000355710	Yes	1745362	1745362	p.M918T	c.?	Thyroid	NS	NS	Carcinoma	Medullary carcinoma	NS	22865907	-	Confirmed Somatic	Tumour Sample	Unknown	-
RET	ENST00000355710	Yes	1745363	1745363	p.M918T	c.?	Thyroid	NS	NS	Carcinoma	Medullary carcinoma	NS	22865907	-	Confirmed Somatic	Tumour Sample	Unknown	-
RET	ENST00000355710	Yes	1745365	1745365	p.M918T	c.?	Thyroid	NS	NS	Carcinoma	Medullary carcinoma	NS	22865907	-	Confirmed Somatic	Tumour Sample	Unknown	-
RET	ENST00000355710	Yes	1745366	1745366	p.C634_R635insPK	c.?	Thyroid	NS	NS	Carcinoma	Medullary carcinoma	NS	22865907	-	Confirmed Somatic	Tumour Sample	Unknown	-
RET	ENST00000355710	Yes	1745368	1745368	p.A883F	c.?	Thyroid	NS	NS	Carcinoma	Medullary carcinoma	NS	22865907	-	Confirmed Somatic	Tumour Sample	Unknown	-
RET	ENST00000355710	Yes	1745370	1745370	p.M918T	c.?	Thyroid	NS	NS	Carcinoma	Medullary carcinoma	NS	22865907	-	Confirmed Somatic	Tumour Sample	Unknown	-
RET	ENST00000355710	Yes	1745372	1745372	p.E632_I638del	c.?	Thyroid	NS	NS	Carcinoma	Medullary carcinoma	NS	22865907	-	Confirmed Somatic	Tumour Sample	Unknown	-
RET	ENST00000355710	Yes	1788480	1788480	p.M918T	c.?	Thyroid	NS	NS	Carcinoma	Medullary carcinoma	NS	22747440	-	Previously Reported	Tumour Sample	Unknown	-
RET	ENST00000355710	Yes	1788487	1788487	p.M918T	c.?	Thyroid	NS	NS	Carcinoma	Medullary carcinoma	NS	22747440	-	Previously Reported	Tumour Sample	Unknown	-
RET	ENST00000355710	Yes	1788488	1788488	p.A513G	c.?	Thyroid	NS	NS	Carcinoma	Medullary carcinoma	NS	22747440	-	Variant of unknown origin	Tumour Sample	Unknown	-
RET	ENST00000355710	Yes	1788489	1788489	p.C630R	c.?	Thyroid	NS	NS	Carcinoma	Medullary carcinoma	NS	22747440	-	Previously Reported	Tumour Sample	Unknown	-
RET	ENST00000355710	Yes	1788490	1788490	p.M918T	c.?	Thyroid	NS	NS	Carcinoma	Medullary carcinoma	NS	22747440	-	Previously Reported	Tumour Sample	Unknown	-
RET	ENST00000355710	Yes	1788491	1788491	p.D898_E901del	c.?	Thyroid	NS	NS	Carcinoma	Medullary carcinoma	NS	22747440	-	Previously Reported	Tumour Sample	Unknown	-
RET	ENST00000355710	Yes	1788492	1788492	p.M918T	c.?	Thyroid	NS	NS	Carcinoma	Medullary carcinoma	NS	22747440	-	Previously Reported	Tumour Sample	Unknown	-
RET	ENST00000355710	Yes	1788493	1788493	p.C634W	c.?	Thyroid	NS	NS	Carcinoma	Medullary carcinoma	NS	22747440	-	Previously Reported	Tumour Sample	Unknown	-
RET	ENST00000355710	Yes	1788494	1788494	p.M918T	c.?	Thyroid	NS	NS	Carcinoma	Medullary carcinoma	NS	22747440	-	Previously Reported	Tumour Sample	Unknown	-
RET	ENST00000355710	Yes	1788495	1788495	p.C618S	c.?	Thyroid	NS	NS	Carcinoma	Medullary carcinoma	NS	22747440	-	Previously Reported	Tumour Sample	Unknown	-
RET	ENST00000355710	Yes	1788496	1788496	p.C618Y	c.1853G>A	Thyroid	NS	NS	Carcinoma	Medullary carcinoma	NS	22747440	-	Previously Reported	Tumour Sample	Unknown	10:43609097..43609097
RET	ENST00000355710	Yes	1788497	1788497	p.M918T	c.?	Thyroid	NS	NS	Carcinoma	Medullary carcinoma	NS	22747440	-	Previously Reported	Tumour Sample	Unknown	-
RET	ENST00000355710	Yes	1788498	1788498	p.C630R	c.1888T>C	Thyroid	NS	NS	Carcinoma	Medullary carcinoma	NS	22747440	-	Previously Reported	Tumour Sample	Unknown	10:43609936..43609936
RET	ENST00000355710	Yes	1788499	1788499	p.C611R	c.?	Thyroid	NS	NS	Carcinoma	Medullary carcinoma	NS	22747440	-	Previously Reported	Tumour Sample	Unknown	-
RET	ENST00000355710	Yes	1788500	1788500	p.D898_E901del	c.?	Thyroid	NS	NS	Carcinoma	Medullary carcinoma	NS	22747440	-	Previously Reported	Tumour Sample	Unknown	-
RET	ENST00000355710	Yes	1788501	1788501	p.M918T	c.?	Thyroid	NS	NS	Carcinoma	Medullary carcinoma	NS	22747440	-	Previously Reported	Tumour Sample	Unknown	-
RET	ENST00000355710	Yes	1788502	1788502	p.M918T	c.?	Thyroid	NS	NS	Carcinoma	Medullary carcinoma	NS	22747440	-	Previously Reported	Tumour Sample	Unknown	-
RET	ENST00000355710	Yes	1882645	1882645	p.M918T	c.?	Thyroid	NS	NS	Carcinoma	Medullary carcinoma	NS	22946486	-	Confirmed Somatic	Tumour Sample	Unknown	-
RET	ENST00000355710	Yes	1882647	1882647	p.M918T	c.?	Thyroid	NS	NS	Carcinoma	Medullary carcinoma	NS	22946486	-	Confirmed Somatic	Tumour Sample	Homozygous	-
RET	ENST00000355710	Yes	1882648	1882648	p.M918T	c.?	Thyroid	NS	NS	Carcinoma	Medullary carcinoma	NS	22946486	-	Previously Reported	Tumour Sample	Unknown	-
RET	ENST00000355710	Yes	1882649	1882649	p.M918T	c.?	Thyroid	NS	NS	Carcinoma	Medullary carcinoma	NS	22946486	-	Confirmed Somatic	Tumour Sample	Unknown	-
RET	ENST00000355710	Yes	1994043	1994043	p.M918T	c.?	Thyroid	NS	NS	Carcinoma	Medullary carcinoma	NS	22913480	-	Confirmed Somatic	Tumour Sample	Unknown	-
RET	ENST00000355710	Yes	1994044	1994044	p.M918T	c.?	Thyroid	NS	NS	Carcinoma	Medullary carcinoma	NS	22913480	-	Confirmed Somatic	Tumour Sample	Unknown	-
RET	ENST00000355710	Yes	1994045	1994045	p.M918T	c.?	Thyroid	NS	NS	Carcinoma	Medullary carcinoma	NS	22913480	-	Confirmed Somatic	Tumour Sample	Unknown	-
RET	ENST00000355710	Yes	1994046	1994046	p.M918T	c.?	Thyroid	NS	NS	Carcinoma	Medullary carcinoma	NS	22913480	-	Confirmed Somatic	Tumour Sample	Unknown	-
RET	ENST00000355710	Yes	1994047	1994047	p.M918T	c.?	Thyroid	NS	NS	Carcinoma	Medullary carcinoma	NS	22913480	-	Confirmed Somatic	Tumour Sample	Unknown	-
RET	ENST00000355710	Yes	1994048	1994048	p.M918T	c.?	Thyroid	NS	NS	Carcinoma	Medullary carcinoma	NS	22913480	-	Confirmed Somatic	Tumour Sample	Unknown	-
RET	ENST00000355710	Yes	1994049	1994049	p.M918T	c.?	Thyroid	NS	NS	Carcinoma	Medullary carcinoma	NS	22913480	-	Confirmed Somatic	Tumour Sample	Unknown	-
RET	ENST00000355710	Yes	1994050	1994050	p.M918T	c.?	Thyroid	NS	NS	Carcinoma	Medullary carcinoma	NS	22913480	-	Confirmed Somatic	Tumour Sample	Unknown	-
RET	ENST00000355710	Yes	1994051	1994051	p.M918T	c.?	Thyroid	NS	NS	Carcinoma	Medullary carcinoma	NS	22913480	-	Confirmed Somatic	Tumour Sample	Unknown	-
RET	ENST00000355710	Yes	1994052	1994052	p.M918T	c.?	Thyroid	NS	NS	Carcinoma	Medullary carcinoma	NS	22913480	-	Confirmed Somatic	Tumour Sample	Unknown	-
RET	ENST00000355710	Yes	1994053	1994053	p.M918T	c.?	Thyroid	NS	NS	Carcinoma	Medullary carcinoma	NS	22913480	-	Confirmed Somatic	Tumour Sample	Unknown	-
RET	ENST00000355710	Yes	1994054	1994054	p.M918T	c.?	Thyroid	NS	NS	Carcinoma	Medullary carcinoma	NS	22913480	-	Confirmed Somatic	Tumour Sample	Unknown	-
RET	ENST00000355710	Yes	1994055	1994055	p.M918T	c.?	Thyroid	NS	NS	Carcinoma	Medullary carcinoma	NS	22913480	-	Confirmed Somatic	Tumour Sample	Unknown	-
RET	ENST00000355710	Yes	1994056	1994056	p.M918T	c.?	Thyroid	NS	NS	Carcinoma	Medullary carcinoma	NS	22913480	-	Confirmed Somatic	Tumour Sample	Unknown	-
RET	ENST00000355710	Yes	1994057	1994057	p.M918T	c.?	Thyroid	NS	NS	Carcinoma	Medullary carcinoma	NS	22913480	-	Confirmed Somatic	Tumour Sample	Unknown	-
RET	ENST00000355710	Yes	1994058	1994058	p.M918T	c.?	Thyroid	NS	NS	Carcinoma	Medullary carcinoma	NS	22913480	-	Confirmed Somatic	Tumour Sample	Unknown	-
RET	ENST00000355710	Yes	1994059	1994059	p.M918T	c.?	Thyroid	NS	NS	Carcinoma	Medullary carcinoma	NS	22913480	-	Confirmed Somatic	Tumour Sample	Unknown	-
RET	ENST00000355710	Yes	1994060	1994060	p.M918T	c.?	Thyroid	NS	NS	Carcinoma	Medullary carcinoma	NS	22913480	-	Confirmed Somatic	Tumour Sample	Unknown	-
RET	ENST00000355710	Yes	1994061	1994061	p.M918T	c.?	Thyroid	NS	NS	Carcinoma	Medullary carcinoma	NS	22913480	-	Confirmed Somatic	Tumour Sample	Unknown	-
RET	ENST00000355710	Yes	1994062	1994062	p.M918T	c.?	Thyroid	NS	NS	Carcinoma	Medullary carcinoma	NS	22913480	-	Confirmed Somatic	Tumour Sample	Unknown	-
RET	ENST00000355710	Yes	1994063	1994063	p.M918T	c.?	Thyroid	NS	NS	Carcinoma	Medullary carcinoma	NS	22913480	-	Confirmed Somatic	Tumour Sample	Unknown	-
RET	ENST00000355710	Yes	1994064	1994064	p.M918T	c.?	Thyroid	NS	NS	Carcinoma	Medullary carcinoma	NS	22913480	-	Confirmed Somatic	Tumour Sample	Unknown	-
RET	ENST00000355710	Yes	1994065	1994065	p.M918T	c.?	Thyroid	NS	NS	Carcinoma	Medullary carcinoma	NS	22913480	-	Confirmed Somatic	Tumour Sample	Unknown	-
RET	ENST00000355710	Yes	1994066	1994066	p.M918T	c.?	Thyroid	NS	NS	Carcinoma	Medullary carcinoma	NS	22913480	-	Confirmed Somatic	Tumour Sample	Unknown	-
RET	ENST00000355710	Yes	1994067	1994067	p.M918T	c.?	Thyroid	NS	NS	Carcinoma	Medullary carcinoma	NS	22913480	-	Confirmed Somatic	Tumour Sample	Unknown	-
RET	ENST00000355710	Yes	1994068	1994068	p.M918T	c.?	Thyroid	NS	NS	Carcinoma	Medullary carcinoma	NS	22913480	-	Confirmed Somatic	Tumour Sample	Unknown	-
RET	ENST00000355710	Yes	1994069	1994069	p.M918T	c.?	Thyroid	NS	NS	Carcinoma	Medullary carcinoma	NS	22913480	-	Confirmed Somatic	Tumour Sample	Unknown	-
RET	ENST00000355710	Yes	1994070	1994070	p.M918T	c.?	Thyroid	NS	NS	Carcinoma	Medullary carcinoma	NS	22913480	-	Confirmed Somatic	Tumour Sample	Unknown	-
RET	ENST00000355710	Yes	1994071	1994071	p.M918T	c.?	Thyroid	NS	NS	Carcinoma	Medullary carcinoma	NS	22913480	-	Confirmed Somatic	Tumour Sample	Unknown	-
RET	ENST00000355710	Yes	1994072	1994072	p.M918T	c.?	Thyroid	NS	NS	Carcinoma	Medullary carcinoma	NS	22913480	-	Confirmed Somatic	Tumour Sample	Unknown	-
RET	ENST00000355710	Yes	1994073	1994073	p.M918T	c.?	Thyroid	NS	NS	Carcinoma	Medullary carcinoma	NS	22913480	-	Confirmed Somatic	Tumour Sample	Unknown	-
RET	ENST00000355710	Yes	1994074	1994074	p.M918T	c.?	Thyroid	NS	NS	Carcinoma	Medullary carcinoma	NS	22913480	-	Confirmed Somatic	Tumour Sample	Unknown	-
RET	ENST00000355710	Yes	1994075	1994075	p.M918T	c.?	Thyroid	NS	NS	Carcinoma	Medullary carcinoma	NS	22913480	-	Confirmed Somatic	Tumour Sample	Unknown	-
RET	ENST00000355710	Yes	1994076	1994076	p.M918T	c.?	Thyroid	NS	NS	Carcinoma	Medullary carcinoma	NS	22913480	-	Confirmed Somatic	Tumour Sample	Unknown	-
RET	ENST00000355710	Yes	1994077	1994077	p.M918T	c.?	Thyroid	NS	NS	Carcinoma	Medullary carcinoma	NS	22913480	-	Confirmed Somatic	Tumour Sample	Unknown	-
RET	ENST00000355710	Yes	1994078	1994078	p.M918T	c.?	Thyroid	NS	NS	Carcinoma	Medullary carcinoma	NS	22913480	-	Confirmed Somatic	Tumour Sample	Unknown	-
RET	ENST00000355710	Yes	1994079	1994079	p.M918T	c.?	Thyroid	NS	NS	Carcinoma	Medullary carcinoma	NS	22913480	-	Confirmed Somatic	Tumour Sample	Unknown	-
RET	ENST00000355710	Yes	1994080	1994080	p.M918T	c.?	Thyroid	NS	NS	Carcinoma	Medullary carcinoma	NS	22913480	-	Confirmed Somatic	Tumour Sample	Unknown	-
RET	ENST00000355710	Yes	1994081	1994081	p.M918T	c.?	Thyroid	NS	NS	Carcinoma	Medullary carcinoma	NS	22913480	-	Confirmed Somatic	Tumour Sample	Unknown	-
RET	ENST00000355710	Yes	1994082	1994082	p.M918T	c.?	Thyroid	NS	NS	Carcinoma	Medullary carcinoma	NS	22913480	-	Confirmed Somatic	Tumour Sample	Unknown	-
RET	ENST00000355710	Yes	1994083	1994083	p.M918T	c.?	Thyroid	NS	NS	Carcinoma	Medullary carcinoma	NS	22913480	-	Confirmed Somatic	Tumour Sample	Unknown	-
RET	ENST00000355710	Yes	1994084	1994084	p.M918T	c.?	Thyroid	NS	NS	Carcinoma	Medullary carcinoma	NS	22913480	-	Confirmed Somatic	Tumour Sample	Unknown	-
RET	ENST00000355710	Yes	1994085	1994085	p.M918T	c.?	Thyroid	NS	NS	Carcinoma	Medullary carcinoma	NS	22913480	-	Confirmed Somatic	Tumour Sample	Unknown	-
RET	ENST00000355710	Yes	1994086	1994086	p.M918T	c.?	Thyroid	NS	NS	Carcinoma	Medullary carcinoma	NS	22913480	-	Confirmed Somatic	Tumour Sample	Unknown	-
RET	ENST00000355710	Yes	1994087	1994087	p.M918T	c.?	Thyroid	NS	NS	Carcinoma	Medullary carcinoma	NS	22913480	-	Confirmed Somatic	Tumour Sample	Unknown	-
RET	ENST00000355710	Yes	1994088	1994088	p.M918T	c.?	Thyroid	NS	NS	Carcinoma	Medullary carcinoma	NS	22913480	-	Confirmed Somatic	Tumour Sample	Unknown	-
RET	ENST00000355710	Yes	1994089	1994089	p.M918T	c.?	Thyroid	NS	NS	Carcinoma	Medullary carcinoma	NS	22913480	-	Confirmed Somatic	Tumour Sample	Unknown	-
RET	ENST00000355710	Yes	1994090	1994090	p.M918T	c.?	Thyroid	NS	NS	Carcinoma	Medullary carcinoma	NS	22913480	-	Confirmed Somatic	Tumour Sample	Unknown	-
RET	ENST00000355710	Yes	1994091	1994091	p.C634W	c.?	Thyroid	NS	NS	Carcinoma	Medullary carcinoma	NS	22913480	-	Confirmed Somatic	Tumour Sample	Unknown	-
RET	ENST00000355710	Yes	1994092	1994092	p.C634W	c.?	Thyroid	NS	NS	Carcinoma	Medullary carcinoma	NS	22913480	-	Confirmed Somatic	Tumour Sample	Unknown	-
RET	ENST00000355710	Yes	1994093	1994093	p.C634Y	c.?	Thyroid	NS	NS	Carcinoma	Medullary carcinoma	NS	22913480	-	Confirmed Somatic	Tumour Sample	Unknown	-
RET	ENST00000355710	Yes	1994094	1994094	p.C634Y	c.?	Thyroid	NS	NS	Carcinoma	Medullary carcinoma	NS	22913480	-	Confirmed Somatic	Tumour Sample	Unknown	-
RET	ENST00000355710	Yes	1994095	1994095	p.C634Y	c.?	Thyroid	NS	NS	Carcinoma	Medullary carcinoma	NS	22913480	-	Confirmed Somatic	Tumour Sample	Unknown	-
RET	ENST00000355710	Yes	1994096	1994096	p.C634Y	c.?	Thyroid	NS	NS	Carcinoma	Medullary carcinoma	NS	22913480	-	Confirmed Somatic	Tumour Sample	Unknown	-
RET	ENST00000355710	Yes	1994097	1994097	p.C634R	c.?	Thyroid	NS	NS	Carcinoma	Medullary carcinoma	NS	22913480	-	Confirmed Somatic	Tumour Sample	Unknown	-
RET	ENST00000355710	Yes	1994098	1994098	p.C634R	c.?	Thyroid	NS	NS	Carcinoma	Medullary carcinoma	NS	22913480	-	Confirmed Somatic	Tumour Sample	Unknown	-
RET	ENST00000355710	Yes	1994099	1994099	p.C634R	c.?	Thyroid	NS	NS	Carcinoma	Medullary carcinoma	NS	22913480	-	Confirmed Somatic	Tumour Sample	Unknown	-
RET	ENST00000355710	Yes	1994100	1994100	p.C634R	c.?	Thyroid	NS	NS	Carcinoma	Medullary carcinoma	NS	22913480	-	Confirmed Somatic	Tumour Sample	Unknown	-
RET	ENST00000355710	Yes	1994101	1994101	p.C634R	c.?	Thyroid	NS	NS	Carcinoma	Medullary carcinoma	NS	22913480	-	Confirmed Somatic	Tumour Sample	Unknown	-
RET	ENST00000355710	Yes	1994102	1994102	p.C634R	c.?	Thyroid	NS	NS	Carcinoma	Medullary carcinoma	NS	22913480	-	Confirmed Somatic	Tumour Sample	Unknown	-
RET	ENST00000355710	Yes	1994103	1994103	p.C634R	c.?	Thyroid	NS	NS	Carcinoma	Medullary carcinoma	NS	22913480	-	Confirmed Somatic	Tumour Sample	Unknown	-
RET	ENST00000355710	Yes	1994104	1994104	p.C634S	c.?	Thyroid	NS	NS	Carcinoma	Medullary carcinoma	NS	22913480	-	Confirmed Somatic	Tumour Sample	Unknown	-
RET	ENST00000355710	Yes	1994105	1994105	p.C634G	c.?	Thyroid	NS	NS	Carcinoma	Medullary carcinoma	NS	22913480	-	Confirmed Somatic	Tumour Sample	Unknown	-
RET	ENST00000355710	Yes	1994106	1994106	p.A883F	c.?	Thyroid	NS	NS	Carcinoma	Medullary carcinoma	NS	22913480	-	Confirmed Somatic	Tumour Sample	Unknown	-
RET	ENST00000355710	Yes	1994107	1994107	p.A883F	c.?	Thyroid	NS	NS	Carcinoma	Medullary carcinoma	NS	22913480	-	Confirmed Somatic	Tumour Sample	Unknown	-
RET	ENST00000355710	Yes	1994108	1994108	p.A883F	c.?	Thyroid	NS	NS	Carcinoma	Medullary carcinoma	NS	22913480	-	Confirmed Somatic	Tumour Sample	Unknown	-
RET	ENST00000355710	Yes	1994109	1994109	p.Q781R	c.?	Thyroid	NS	NS	Carcinoma	Medullary carcinoma	NS	22913480	-	Confirmed Somatic	Tumour Sample	Unknown	-
RET	ENST00000355710	Yes	1994109	1994109	p.M918T	c.?	Thyroid	NS	NS	Carcinoma	Medullary carcinoma	NS	22913480	-	Confirmed Somatic	Tumour Sample	Unknown	-
RET	ENST00000355710	Yes	1994110	1994110	p.D898_E901del	c.2694_2705del12	Thyroid	NS	NS	Carcinoma	Medullary carcinoma	NS	22913480	-	Confirmed Somatic	Tumour Sample	Unknown	10:43615615..43615626
RET	ENST00000355710	Yes	1994111	1994111	p.D898_E901del	c.2694_2705del12	Thyroid	NS	NS	Carcinoma	Medullary carcinoma	NS	22913480	-	Confirmed Somatic	Tumour Sample	Unknown	10:43615615..43615626
RET	ENST00000355710	Yes	1994306	1994306	p.M918T	c.2753T>C	Thyroid	NS	NS	Carcinoma	Medullary carcinoma	NS	22233172	-	Confirmed Somatic	Tumour Sample	Unknown	10:43617416..43617416
RET	ENST00000355710	Yes	1994307	1994307	p.M918T	c.2753T>C	Thyroid	NS	NS	Carcinoma	Medullary carcinoma	NS	22233172	-	Confirmed Somatic	Tumour Sample	Unknown	10:43617416..43617416
RET	ENST00000355710	Yes	1994308	1994308	p.M918T	c.2753T>C	Thyroid	NS	NS	Carcinoma	Medullary carcinoma	NS	22233172	-	Confirmed Somatic	Tumour Sample	Unknown	10:43617416..43617416
RET	ENST00000355710	Yes	1994309	1994309	p.M918T	c.2753T>C	Thyroid	NS	NS	Carcinoma	Medullary carcinoma	NS	22233172	-	Confirmed Somatic	Tumour Sample	Unknown	10:43617416..43617416
RET	ENST00000355710	Yes	1994310	1994310	p.M918T	c.2753T>C	Thyroid	NS	NS	Carcinoma	Medullary carcinoma	NS	22233172	-	Confirmed Somatic	Tumour Sample	Unknown	10:43617416..43617416
RET	ENST00000355710	Yes	1994311	1994311	p.M918T	c.2753T>C	Thyroid	NS	NS	Carcinoma	Medullary carcinoma	NS	22233172	-	Confirmed Somatic	Tumour Sample	Unknown	10:43617416..43617416
RET	ENST00000355710	Yes	1994312	1994312	p.M918T	c.2753T>C	Thyroid	NS	NS	Carcinoma	Medullary carcinoma	NS	22233172	-	Confirmed Somatic	Tumour Sample	Unknown	10:43617416..43617416
RET	ENST00000355710	Yes	1994313	1994313	p.M918T	c.2753T>C	Thyroid	NS	NS	Carcinoma	Medullary carcinoma	NS	22233172	-	Confirmed Somatic	Tumour Sample	Unknown	10:43617416..43617416
RET	ENST00000355710	Yes	1994314	1994314	p.M918T	c.2753T>C	Thyroid	NS	NS	Carcinoma	Medullary carcinoma	NS	22233172	-	Confirmed Somatic	Tumour Sample	Unknown	10:43617416..43617416
RET	ENST00000355710	Yes	1994315	1994315	p.M918T	c.2753T>C	Thyroid	NS	NS	Carcinoma	Medullary carcinoma	NS	22233172	-	Confirmed Somatic	Tumour Sample	Unknown	10:43617416..43617416
RET	ENST00000355710	Yes	1994316	1994316	p.M918T	c.2753T>C	Thyroid	NS	NS	Carcinoma	Medullary carcinoma	NS	22233172	-	Confirmed Somatic	Tumour Sample	Unknown	10:43617416..43617416
RET	ENST00000355710	Yes	1994317	1994317	p.M918T	c.2753T>C	Thyroid	NS	NS	Carcinoma	Medullary carcinoma	NS	22233172	-	Confirmed Somatic	Tumour Sample	Unknown	10:43617416..43617416
RET	ENST00000355710	Yes	1994318	1994318	p.M918T	c.2753T>C	Thyroid	NS	NS	Carcinoma	Medullary carcinoma	NS	22233172	-	Confirmed Somatic	Tumour Sample	Unknown	10:43617416..43617416
RET	ENST00000355710	Yes	1994319	1994319	p.M918T	c.2753T>C	Thyroid	NS	NS	Carcinoma	Medullary carcinoma	NS	22233172	-	Confirmed Somatic	Tumour Sample	Unknown	10:43617416..43617416
RET	ENST00000355710	Yes	1994320	1994320	p.M918T	c.2753T>C	Thyroid	NS	NS	Carcinoma	Medullary carcinoma	NS	22233172	-	Confirmed Somatic	Tumour Sample	Unknown	10:43617416..43617416
RET	ENST00000355710	Yes	1994321	1994321	p.M918T	c.2753T>C	Thyroid	NS	NS	Carcinoma	Medullary carcinoma	NS	22233172	-	Confirmed Somatic	Tumour Sample	Unknown	10:43617416..43617416
RET	ENST00000355710	Yes	1994322	1994322	p.M918T	c.2753T>C	Thyroid	NS	NS	Carcinoma	Medullary carcinoma	NS	22233172	-	Confirmed Somatic	Tumour Sample	Unknown	10:43617416..43617416
RET	ENST00000355710	Yes	1994323	1994323	p.M918T	c.2753T>C	Thyroid	NS	NS	Carcinoma	Medullary carcinoma	NS	22233172	-	Confirmed Somatic	Tumour Sample	Unknown	10:43617416..43617416
RET	ENST00000355710	Yes	1994324	1994324	p.M918T	c.2753T>C	Thyroid	NS	NS	Carcinoma	Medullary carcinoma	NS	22233172	-	Confirmed Somatic	Tumour Sample	Unknown	10:43617416..43617416
RET	ENST00000355710	Yes	1994325	1994325	p.M918T	c.2753T>C	Thyroid	NS	NS	Carcinoma	Medullary carcinoma	NS	22233172	-	Confirmed Somatic	Tumour Sample	Unknown	10:43617416..43617416
RET	ENST00000355710	Yes	1994326	1994326	p.M918T	c.2753T>C	Thyroid	NS	NS	Carcinoma	Medullary carcinoma	NS	22233172	-	Confirmed Somatic	Tumour Sample	Unknown	10:43617416..43617416
RET	ENST00000355710	Yes	1994327	1994327	p.M918T	c.2753T>C	Thyroid	NS	NS	Carcinoma	Medullary carcinoma	NS	22233172	-	Confirmed Somatic	Tumour Sample	Unknown	10:43617416..43617416
RET	ENST00000355710	Yes	1994328	1994328	p.M918T	c.2753T>C	Thyroid	NS	NS	Carcinoma	Medullary carcinoma	NS	22233172	-	Confirmed Somatic	Tumour Sample	Unknown	10:43617416..43617416
RET	ENST00000355710	Yes	1994329	1994329	p.M918T	c.2753T>C	Thyroid	NS	NS	Carcinoma	Medullary carcinoma	NS	22233172	-	Confirmed Somatic	Tumour Sample	Unknown	10:43617416..43617416
RET	ENST00000355710	Yes	1994330	1994330	p.M918T	c.2753T>C	Thyroid	NS	NS	Carcinoma	Medullary carcinoma	NS	22233172	-	Confirmed Somatic	Tumour Sample	Unknown	10:43617416..43617416
RET	ENST00000355710	Yes	1994331	1994331	p.M918T	c.2753T>C	Thyroid	NS	NS	Carcinoma	Medullary carcinoma	NS	22233172	-	Confirmed Somatic	Tumour Sample	Unknown	10:43617416..43617416
RET	ENST00000355710	Yes	1994332	1994332	p.M918T	c.2753T>C	Thyroid	NS	NS	Carcinoma	Medullary carcinoma	NS	22233172	-	Confirmed Somatic	Tumour Sample	Unknown	10:43617416..43617416
RET	ENST00000355710	Yes	1994333	1994333	p.M918T	c.2753T>C	Thyroid	NS	NS	Carcinoma	Medullary carcinoma	NS	22233172	-	Confirmed Somatic	Tumour Sample	Unknown	10:43617416..43617416
RET	ENST00000355710	Yes	1994334	1994334	p.M918T	c.2753T>C	Thyroid	NS	NS	Carcinoma	Medullary carcinoma	NS	22233172	-	Confirmed Somatic	Tumour Sample	Unknown	10:43617416..43617416
RET	ENST00000355710	Yes	1994335	1994335	p.M918T	c.2753T>C	Thyroid	NS	NS	Carcinoma	Medullary carcinoma	NS	22233172	-	Confirmed Somatic	Tumour Sample	Unknown	10:43617416..43617416
RET	ENST00000355710	Yes	1994336	1994336	p.M918T	c.2753T>C	Thyroid	NS	NS	Carcinoma	Medullary carcinoma	NS	22233172	-	Confirmed Somatic	Tumour Sample	Unknown	10:43617416..43617416
RET	ENST00000355710	Yes	1994337	1994337	p.C634R	c.1900T>C	Thyroid	NS	NS	Carcinoma	Medullary carcinoma	NS	22233172	-	Confirmed Somatic	Tumour Sample	Unknown	10:43609948..43609948
RET	ENST00000355710	Yes	1994338	1994338	p.C634R	c.1900T>C	Thyroid	NS	NS	Carcinoma	Medullary carcinoma	NS	22233172	-	Confirmed Somatic	Tumour Sample	Unknown	10:43609948..43609948
RET	ENST00000355710	Yes	1994339	1994339	p.C634R	c.1900T>C	Thyroid	NS	NS	Carcinoma	Medullary carcinoma	NS	22233172	-	Confirmed Somatic	Tumour Sample	Unknown	10:43609948..43609948
RET	ENST00000355710	Yes	1994340	1994340	p.C634W	c.1902C>G	Thyroid	NS	NS	Carcinoma	Medullary carcinoma	NS	22233172	-	Confirmed Somatic	Tumour Sample	Unknown	10:43609950..43609950
RET	ENST00000355710	Yes	1994341	1994341	p.C634Y	c.1901G>A	Thyroid	NS	NS	Carcinoma	Medullary carcinoma	NS	22233172	-	Confirmed Somatic	Tumour Sample	Unknown	10:43609949..43609949
RET	ENST00000355710	Yes	1994342	1994342	p.C634Y	c.1901G>A	Thyroid	NS	NS	Carcinoma	Medullary carcinoma	NS	22233172	-	Confirmed Somatic	Tumour Sample	Unknown	10:43609949..43609949
RET	ENST00000355710	Yes	2007936	2007936	p.M918T	c.2753T>C	Thyroid	NS	NS	Carcinoma	Medullary carcinoma	NS	23907151	-	Previously Reported	Tumour Sample	Unknown	10:43617416..43617416
RET	ENST00000355710	Yes	912003	912003	p.E768D	c.2304G>C	Thyroid	NS	NS	Carcinoma	Medullary carcinoma	NS	15875728	-	Variant of unknown origin	Tumour Sample	Unknown	10:43613840..43613840
RET	ENST00000355710	Yes	912004	912004	p.E768D	c.2304G>C	Thyroid	NS	NS	Carcinoma	Medullary carcinoma	NS	15875728	-	Variant of unknown origin	Tumour Sample	Unknown	10:43613840..43613840
RET	ENST00000355710	Yes	912005	912005	p.E768D	c.2304G>C	Thyroid	NS	NS	Carcinoma	Medullary carcinoma	NS	15875728	-	Variant of unknown origin	Tumour Sample	Unknown	10:43613840..43613840
RET	ENST00000355710	Yes	912006	912006	p.E768D	c.2304G>C	Thyroid	NS	NS	Carcinoma	Medullary carcinoma	NS	15875728	-	Variant of unknown origin	Tumour Sample	Unknown	10:43613840..43613840
RET	ENST00000355710	Yes	912007	912007	p.?	c.?	Thyroid	NS	NS	Carcinoma	Medullary carcinoma	NS	15875728	-	Previously Reported	Tumour Sample	Unknown	-
RET	ENST00000355710	Yes	MTCA01	1890620	p.E632fs*6	c.1894delG	Thyroid	NS	NS	Carcinoma	Medullary carcinoma	NS	23264394	463	Confirmed Somatic	Unknown	Unknown	10:43609942..43609942
RET	ENST00000355710	Yes	MTCA03	1890616	p.M918T	c.2753T>C	Thyroid	NS	NS	Carcinoma	Medullary carcinoma	NS	23264394	463	Confirmed Somatic	Unknown	Unknown	10:43617416..43617416
RET	ENST00000355710	Yes	MTCA05	1890634	p.V648I	c.1942G>A	Thyroid	NS	NS	Carcinoma	Medullary carcinoma	NS	23264394	463	Confirmed Somatic	Unknown	Unknown	10:43609990..43609990
RET	ENST00000355710	Yes	MTCA06	1890604	p.C630S	c.1888T>A	Thyroid	NS	NS	Carcinoma	Medullary carcinoma	NS	23264394	463	Confirmed Somatic	Unknown	Unknown	10:43609936..43609936
RET	ENST00000355710	Yes	MTCA08	1890621	p.M918T	c.2753T>C	Thyroid	NS	NS	Carcinoma	Medullary carcinoma	NS	23264394	463	Confirmed Somatic	Unknown	Unknown	10:43617416..43617416
RET	ENST00000355710	Yes	MTCA10	1890625	p.A883S	c.2647G>T	Thyroid	NS	NS	Carcinoma	Medullary carcinoma	NS	23264394	463	Confirmed Somatic	Unknown	Unknown	10:43615568..43615568
RET	ENST00000355710	Yes	MTCA11	1890631	p.M918T	c.2753T>C	Thyroid	NS	NS	Carcinoma	Medullary carcinoma	NS	23264394	463	Confirmed Somatic	Unknown	Unknown	10:43617416..43617416
RET	ENST00000355710	Yes	MTCB01	1890623	p.M918T	c.2753T>C	Thyroid	NS	NS	Carcinoma	Medullary carcinoma	NS	23264394	463	Confirmed Somatic	Unknown	Unknown	10:43617416..43617416
RET	ENST00000355710	Yes	MTCB05	1890615	p.A883F	c.2647_2648GC>TT	Thyroid	NS	NS	Carcinoma	Medullary carcinoma	NS	23264394	463	Confirmed Somatic	Unknown	Unknown	10:43615568..43615569
RET	ENST00000355710	Yes	MTCB08	1890607	p.M918T	c.2753T>C	Thyroid	NS	NS	Carcinoma	Medullary carcinoma	NS	23264394	463	Confirmed Somatic	Unknown	Unknown	10:43617416..43617416
RET	ENST00000355710	Yes	MTCB10	1890619	p.V509_E511delVAE	c.1526_1534delTGGCCGAGG	Thyroid	NS	NS	Carcinoma	Medullary carcinoma	NS	23264394	463	Confirmed Somatic	Unknown	Unknown	10:43607550..43607558
RET	ENST00000355710	Yes	MZ-CRC-1	1239956	p.M918T	c.2753T>C	Thyroid	NS	NS	Carcinoma	Medullary carcinoma	NS	19487299	-	Previously Reported	Cultured	Unknown	10:43617416..43617416
RET	ENST00000355710	Yes	OEE-III	1590844	p.M918T	c.?	Thyroid	NS	NS	Carcinoma	Medullary carcinoma	NS	22038905	-	Confirmed Somatic	Cultured	Unknown	-
RET	ENST00000355710	Yes	S60264	795654	p.G748C	c.2242G>T	Thyroid	NS	NS	Carcinoma	Medullary carcinoma	NS	10622534	-	Confirmed Somatic	Tumour Sample	Unknown	10:43612137..43612137
RET	ENST00000355710	Yes	S60265	795655	p.A876V	c.2627C>T	Thyroid	NS	NS	Carcinoma	Medullary carcinoma	NS	10622534	-	Confirmed Somatic	Tumour Sample	Unknown	10:43615548..43615548
RET	ENST00000355710	Yes	S60266	795656	p.E884K	c.2650G>A	Thyroid	NS	NS	Carcinoma	Medullary carcinoma	NS	10622534	-	Confirmed Somatic	Tumour Sample	Unknown	10:43615571..43615571
RET	ENST00000355710	Yes	S60266	795656	p.R908K	c.2723G>A	Thyroid	NS	NS	Carcinoma	Medullary carcinoma	NS	10622534	-	Confirmed Somatic	Tumour Sample	Unknown	10:43615644..43615644
RET	ENST00000355710	Yes	S60267	795657	p.E901K	c.2701G>A	Thyroid	NS	NS	Carcinoma	Medullary carcinoma	NS	10622534	-	Confirmed Somatic	Tumour Sample	Unknown	10:43615622..43615622
RET	ENST00000355710	Yes	S60268	795658	p.D898_E901del	c.2694_2705del12	Thyroid	NS	NS	Carcinoma	Medullary carcinoma	NS	10622534	-	Confirmed Somatic	Tumour Sample	Unknown	10:43615615..43615626
RET	ENST00000355710	Yes	S60310	795694	p.C630R	c.1888T>C	Thyroid	NS	NS	Carcinoma	Medullary carcinoma	NS	9150704	-	Confirmed Somatic	Tumour Sample	Unknown	10:43609936..43609936
RET	ENST00000355710	Yes	S60315	795699	p.M918T	c.2753T>C	Thyroid	NS	NS	Carcinoma	Medullary carcinoma	NS	9150704	-	Confirmed Somatic	Tumour Sample	Unknown	10:43617416..43617416
RET	ENST00000355710	Yes	S60316	795700	p.M918T	c.2753T>C	Thyroid	NS	NS	Carcinoma	Medullary carcinoma	NS	9150704	-	Confirmed Somatic	Tumour Sample	Unknown	10:43617416..43617416
RET	ENST00000355710	Yes	S60318	795702	p.M918T	c.2753T>C	Thyroid	NS	NS	Carcinoma	Medullary carcinoma	NS	9150704	-	Confirmed Somatic	Tumour Sample	Unknown	10:43617416..43617416
RET	ENST00000355710	Yes	S60319	795703	p.C634R	c.1900T>C	Thyroid	NS	NS	Carcinoma	Medullary carcinoma	NS	9150704	-	Confirmed Somatic	Tumour Sample	Unknown	10:43609948..43609948
RET	ENST00000355710	Yes	S60320	795704	p.M918T	c.2753T>C	Thyroid	NS	NS	Carcinoma	Medullary carcinoma	NS	9150704	-	Confirmed Somatic	Tumour Sample	Unknown	10:43617416..43617416
RET	ENST00000355710	Yes	S60321	795705	p.M918T	c.2753T>C	Thyroid	NS	NS	Carcinoma	Medullary carcinoma	NS	9150704	-	Confirmed Somatic	Tumour Sample	Unknown	10:43617416..43617416
RET	ENST00000355710	Yes	S60357	795735	p.M918T	c.2753T>C	Thyroid	NS	NS	Carcinoma	Medullary carcinoma	NS	9617347	-	Confirmed Somatic	Tumour Sample	Unknown	10:43617416..43617416
RET	ENST00000355710	Yes	S60358	795736	p.M918T	c.2753T>C	Thyroid	NS	NS	Carcinoma	Medullary carcinoma	NS	9617347	-	Confirmed Somatic	Tumour Sample	Unknown	10:43617416..43617416
RET	ENST00000355710	Yes	S60358	795736	p.A919V	c.2756C>T	Thyroid	NS	NS	Carcinoma	Medullary carcinoma	NS	9617347	-	Confirmed Somatic	Tumour Sample	Unknown	10:43617419..43617419
RET	ENST00000355710	Yes	S60359	795737	p.P766S	c.2296C>T	Thyroid	NS	NS	Carcinoma	Medullary carcinoma	NS	9617347	-	Confirmed Somatic	Tumour Sample	Unknown	10:43613832..43613832
RET	ENST00000355710	Yes	S60360	795738	p.V778V	c.2334C>T	Thyroid	NS	NS	Carcinoma	Medullary carcinoma	NS	9617347	-	Confirmed Somatic	Tumour Sample	Unknown	10:43613870..43613870
RET	ENST00000355710	Yes	S60391	795769	p.M918T	c.2753T>C	Thyroid	NS	NS	Carcinoma	Medullary carcinoma	NS	11351254	-	Previously Reported	Tumour Sample	Unknown	10:43617416..43617416
RET	ENST00000355710	Yes	S60392	795770	p.M918T	c.2753T>C	Thyroid	NS	NS	Carcinoma	Medullary carcinoma	NS	11351254	-	Previously Reported	Tumour Sample	Unknown	10:43617416..43617416
RET	ENST00000355710	Yes	S60393	795771	p.M918T	c.2753T>C	Thyroid	NS	NS	Carcinoma	Medullary carcinoma	NS	11351254	-	Previously Reported	Tumour Sample	Unknown	10:43617416..43617416
RET	ENST00000355710	Yes	S60394	795772	p.M918T	c.2753T>C	Thyroid	NS	NS	Carcinoma	Medullary carcinoma	NS	11351254	-	Previously Reported	Tumour Sample	Unknown	10:43617416..43617416
RET	ENST00000355710	Yes	S60395	795773	p.M918T	c.2753T>C	Thyroid	NS	NS	Carcinoma	Medullary carcinoma	NS	11351254	-	Previously Reported	Tumour Sample	Unknown	10:43617416..43617416
RET	ENST00000355710	Yes	S60396	795774	p.M918T	c.2753T>C	Thyroid	NS	NS	Carcinoma	Medullary carcinoma	NS	11351254	-	Previously Reported	Tumour Sample	Unknown	10:43617416..43617416
RET	ENST00000355710	Yes	S60397	795775	p.M918T	c.2753T>C	Thyroid	NS	NS	Carcinoma	Medullary carcinoma	NS	11351254	-	Previously Reported	Tumour Sample	Unknown	10:43617416..43617416
RET	ENST00000355710	Yes	S60398	795776	p.M918T	c.2753T>C	Thyroid	NS	NS	Carcinoma	Medullary carcinoma	NS	11351254	-	Previously Reported	Tumour Sample	Unknown	10:43617416..43617416
RET	ENST00000355710	Yes	S60399	795777	p.M918T	c.2753T>C	Thyroid	NS	NS	Carcinoma	Medullary carcinoma	NS	11351254	-	Previously Reported	Tumour Sample	Unknown	10:43617416..43617416
RET	ENST00000355710	Yes	S60400	795778	p.M918T	c.2753T>C	Thyroid	NS	NS	Carcinoma	Medullary carcinoma	NS	11351254	-	Previously Reported	Tumour Sample	Unknown	10:43617416..43617416
RET	ENST00000355710	Yes	S60401	795779	p.M918T	c.2753T>C	Thyroid	NS	NS	Carcinoma	Medullary carcinoma	NS	11351254	-	Previously Reported	Tumour Sample	Unknown	10:43617416..43617416
RET	ENST00000355710	Yes	S60413	795791	p.M918T	c.2753T>C	Thyroid	NS	NS	Carcinoma	Medullary carcinoma	NS	7987299	-	Previously Reported	Tumour Sample	Unknown	10:43617416..43617416
RET	ENST00000355710	Yes	S60414	795792	p.M918T	c.2753T>C	Thyroid	NS	NS	Carcinoma	Medullary carcinoma	NS	7987299	-	Confirmed Somatic	Tumour Sample	Unknown	10:43617416..43617416
RET	ENST00000355710	Yes	S60415	795793	p.M918T	c.2753T>C	Thyroid	NS	NS	Carcinoma	Medullary carcinoma	NS	7987299	-	Confirmed Somatic	Tumour Sample	Unknown	10:43617416..43617416
RET	ENST00000355710	Yes	S60419	795796	p.M918T	c.2753T>C	Thyroid	NS	NS	Carcinoma	Medullary carcinoma	NS	7987299	-	Confirmed Somatic	Tumour Sample	Unknown	10:43617416..43617416
RET	ENST00000355710	Yes	S60420	795797	p.M918T	c.2753T>C	Thyroid	NS	NS	Carcinoma	Medullary carcinoma	NS	7987299	-	Confirmed Somatic	Tumour Sample	Unknown	10:43617416..43617416
RET	ENST00000355710	Yes	S60421	795798	p.M918T	c.2753T>C	Thyroid	NS	NS	Carcinoma	Medullary carcinoma	NS	7987299	-	Confirmed Somatic	Tumour Sample	Unknown	10:43617416..43617416
RET	ENST00000355710	Yes	S60439	795816	p.M918T	c.2753T>C	Thyroid	NS	NS	Carcinoma	Medullary carcinoma	NS	8964826	-	Confirmed Somatic	Tumour Sample	Unknown	10:43617416..43617416
RET	ENST00000355710	Yes	S60440	795817	p.M918T	c.2753T>C	Thyroid	NS	NS	Carcinoma	Medullary carcinoma	NS	8964826	-	Confirmed Somatic	Tumour Sample	Unknown	10:43617416..43617416
RET	ENST00000355710	Yes	S60441	795818	p.M918T	c.2753T>C	Thyroid	NS	NS	Carcinoma	Medullary carcinoma	NS	8964826	-	Confirmed Somatic	Tumour Sample	Unknown	10:43617416..43617416
RET	ENST00000355710	Yes	S60442	795819	p.M918T	c.2753T>C	Thyroid	NS	NS	Carcinoma	Medullary carcinoma	NS	8964826	-	Confirmed Somatic	Tumour Sample	Unknown	10:43617416..43617416
RET	ENST00000355710	Yes	S60443	795820	p.M918T	c.2753T>C	Thyroid	NS	NS	Carcinoma	Medullary carcinoma	NS	8964826	-	Confirmed Somatic	Tumour Sample	Unknown	10:43617416..43617416
RET	ENST00000355710	Yes	S60444	795821	p.M918T	c.2753T>C	Thyroid	NS	NS	Carcinoma	Medullary carcinoma	NS	8964826	-	Confirmed Somatic	Tumour Sample	Unknown	10:43617416..43617416
RET	ENST00000355710	Yes	S60445	795822	p.M918T	c.2753T>C	Thyroid	NS	NS	Carcinoma	Medullary carcinoma	NS	8964826	-	Confirmed Somatic	Tumour Sample	Unknown	10:43617416..43617416
RET	ENST00000355710	Yes	S60598	795963	p.M918T	c.2753T>C	Thyroid	NS	NS	Carcinoma	Medullary carcinoma	NS	7536460	-	Previously Reported	Unknown	Unknown	10:43617416..43617416
RET	ENST00000355710	Yes	S60599	795964	p.M918T	c.2753T>C	Thyroid	NS	NS	Carcinoma	Medullary carcinoma	NS	7536460	-	Previously Reported	Unknown	Unknown	10:43617416..43617416
RET	ENST00000355710	Yes	S60600	795965	p.M918T	c.2753T>C	Thyroid	NS	NS	Carcinoma	Medullary carcinoma	NS	7536460	-	Previously Reported	Unknown	Unknown	10:43617416..43617416
RET	ENST00000355710	Yes	S60601	795966	p.M918T	c.2753T>C	Thyroid	NS	NS	Carcinoma	Medullary carcinoma	NS	7536460	-	Previously Reported	Unknown	Unknown	10:43617416..43617416
RET	ENST00000355710	Yes	S60602	795967	p.M918T	c.2753T>C	Thyroid	NS	NS	Carcinoma	Medullary carcinoma	NS	7536460	-	Previously Reported	Unknown	Unknown	10:43617416..43617416
RET	ENST00000355710	Yes	S60603	795968	p.M918T	c.2753T>C	Thyroid	NS	NS	Carcinoma	Medullary carcinoma	NS	7536460	-	Previously Reported	Unknown	Unknown	10:43617416..43617416
RET	ENST00000355710	Yes	S60604	795969	p.M918T	c.2753T>C	Thyroid	NS	NS	Carcinoma	Medullary carcinoma	NS	7536460	-	Previously Reported	Unknown	Unknown	10:43617416..43617416
RET	ENST00000355710	Yes	S60605	795970	p.M918T	c.2753T>C	Thyroid	NS	NS	Carcinoma	Medullary carcinoma	NS	7536460	-	Previously Reported	Unknown	Unknown	10:43617416..43617416
RET	ENST00000355710	Yes	S60606	795971	p.M918T	c.2753T>C	Thyroid	NS	NS	Carcinoma	Medullary carcinoma	NS	7536460	-	Previously Reported	Unknown	Unknown	10:43617416..43617416
RET	ENST00000355710	Yes	S60607	795972	p.M918T	c.2753T>C	Thyroid	NS	NS	Carcinoma	Medullary carcinoma	NS	7536460	-	Previously Reported	Unknown	Unknown	10:43617416..43617416
RET	ENST00000355710	Yes	S60608	795973	p.M918T	c.2753T>C	Thyroid	NS	NS	Carcinoma	Medullary carcinoma	NS	7536460	-	Previously Reported	Unknown	Unknown	10:43617416..43617416
RET	ENST00000355710	Yes	S60609	795974	p.M918T	c.2753T>C	Thyroid	NS	NS	Carcinoma	Medullary carcinoma	NS	7536460	-	Previously Reported	Unknown	Unknown	10:43617416..43617416
RET	ENST00000355710	Yes	S60610	795975	p.M918T	c.2753T>C	Thyroid	NS	NS	Carcinoma	Medullary carcinoma	NS	7536460	-	Previously Reported	Unknown	Unknown	10:43617416..43617416
RET	ENST00000355710	Yes	S60611	795976	p.M918T	c.2753T>C	Thyroid	NS	NS	Carcinoma	Medullary carcinoma	NS	7536460	-	Previously Reported	Unknown	Unknown	10:43617416..43617416
RET	ENST00000355710	Yes	S60612	795977	p.M918T	c.2753T>C	Thyroid	NS	NS	Carcinoma	Medullary carcinoma	NS	7536460	-	Previously Reported	Unknown	Unknown	10:43617416..43617416
RET	ENST00000355710	Yes	S60670	796034	p.E632_C634>L	c.1895_1900delAGCTGT	Thyroid	NS	NS	Carcinoma	Medullary carcinoma	NS	8556059	-	Confirmed Somatic	Tumour Sample	Unknown	10:43609943..43609948
RET	ENST00000355710	Yes	S60674	796035	p.C634Y	c.1901G>A	Thyroid	NS	NS	Carcinoma	Medullary carcinoma	NS	8556059	-	Confirmed Somatic	Tumour Sample	Unknown	10:43609949..43609949
RET	ENST00000355710	Yes	S60699	796060	p.M918T	c.2753T>C	Thyroid	NS	NS	Carcinoma	Medullary carcinoma	NS	8636377	-	Confirmed Somatic	Tumour Sample	Unknown	10:43617416..43617416
RET	ENST00000355710	Yes	S60700	796061	p.M918T	c.2753T>C	Thyroid	NS	NS	Carcinoma	Medullary carcinoma	NS	8636377	-	Confirmed Somatic	Tumour Sample	Unknown	10:43617416..43617416
RET	ENST00000355710	Yes	S60701	796062	p.M918T	c.2753T>C	Thyroid	NS	NS	Carcinoma	Medullary carcinoma	NS	8636377	-	Confirmed Somatic	Tumour Sample	Unknown	10:43617416..43617416
RET	ENST00000355710	Yes	S60702	796063	p.M918T	c.2753T>C	Thyroid	NS	NS	Carcinoma	Medullary carcinoma	NS	8636377	-	Confirmed Somatic	Tumour Sample	Unknown	10:43617416..43617416
RET	ENST00000355710	Yes	S60703	796064	p.C634R	c.1900T>C	Thyroid	NS	NS	Carcinoma	Medullary carcinoma	NS	8636377	-	Confirmed Somatic	Tumour Sample	Unknown	10:43609948..43609948
RET	ENST00000355710	Yes	S60704	796065	p.C634W	c.1902C>G	Thyroid	NS	NS	Carcinoma	Medullary carcinoma	NS	8636377	-	Confirmed Somatic	Tumour Sample	Unknown	10:43609950..43609950
RET	ENST00000355710	Yes	S60705	796066	p.C634W	c.1902C>G	Thyroid	NS	NS	Carcinoma	Medullary carcinoma	NS	8636377	-	Confirmed Somatic	Tumour Sample	Unknown	10:43609950..43609950
RET	ENST00000355710	Yes	S60712	796073	p.M918T	c.2753T>C	Thyroid	NS	NS	Carcinoma	Medullary carcinoma	NS	8636377	-	Confirmed Somatic	Tumour Sample	Unknown	10:43617416..43617416
RET	ENST00000355710	Yes	S60713	796074	p.M918T	c.2753T>C	Thyroid	NS	NS	Carcinoma	Medullary carcinoma	NS	7627269	-	Confirmed Somatic	Tumour Sample	Unknown	10:43617416..43617416
RET	ENST00000355710	Yes	S60714	796075	p.M918T	c.2753T>C	Thyroid	NS	NS	Carcinoma	Medullary carcinoma	NS	7627269	-	Confirmed Somatic	Tumour Sample	Unknown	10:43617416..43617416
RET	ENST00000355710	Yes	S60715	796076	p.M918T	c.2753T>C	Thyroid	NS	NS	Carcinoma	Medullary carcinoma	NS	7627269	-	Confirmed Somatic	Tumour Sample	Unknown	10:43617416..43617416
RET	ENST00000355710	Yes	S60716	796077	p.M918T	c.2753T>C	Thyroid	NS	NS	Carcinoma	Medullary carcinoma	NS	7627269	-	Confirmed Somatic	Tumour Sample	Unknown	10:43617416..43617416
RET	ENST00000355710	Yes	S60727	796087	p.C634Y	c.1901G>A	Thyroid	NS	NS	Carcinoma	Medullary carcinoma	NS	10225670	-	Confirmed Somatic	Tumour Sample	Unknown	10:43609949..43609949
RET	ENST00000355710	Yes	S60730	796089	p.M918T	c.2753T>C	Thyroid	NS	NS	Carcinoma	Medullary carcinoma	NS	8729519	-	Previously Reported	Tumour Sample	Unknown	10:43617416..43617416
RET	ENST00000355710	Yes	S60731	796090	p.M918T	c.2753T>C	Thyroid	NS	NS	Carcinoma	Medullary carcinoma	NS	8729519	-	Previously Reported	Tumour Sample	Unknown	10:43617416..43617416
RET	ENST00000355710	Yes	S60732	796091	p.M918T	c.2753T>C	Thyroid	NS	NS	Carcinoma	Medullary carcinoma	NS	8729519	-	Previously Reported	Tumour Sample	Unknown	10:43617416..43617416
RET	ENST00000355710	Yes	S60733	796092	p.M918T	c.2753T>C	Thyroid	NS	NS	Carcinoma	Medullary carcinoma	NS	8729519	-	Previously Reported	Tumour Sample	Unknown	10:43617416..43617416
RET	ENST00000355710	Yes	S60734	796093	p.M918T	c.2753T>C	Thyroid	NS	NS	Carcinoma	Medullary carcinoma	NS	8729519	-	Previously Reported	Tumour Sample	Unknown	10:43617416..43617416
RET	ENST00000355710	Yes	S60735	796094	p.M918T	c.2753T>C	Thyroid	NS	NS	Carcinoma	Medullary carcinoma	NS	8729519	-	Previously Reported	Tumour Sample	Unknown	10:43617416..43617416
RET	ENST00000355710	Yes	S60736	796095	p.M918T	c.2753T>C	Thyroid	NS	NS	Carcinoma	Medullary carcinoma	NS	8729519	-	Previously Reported	Tumour Sample	Unknown	10:43617416..43617416
RET	ENST00000355710	Yes	S60737	796096	p.M918T	c.2753T>C	Thyroid	NS	NS	Carcinoma	Medullary carcinoma	NS	8729519	-	Previously Reported	Tumour Sample	Unknown	10:43617416..43617416
RET	ENST00000355710	Yes	S60738	796097	p.M918T	c.2753T>C	Thyroid	NS	NS	Carcinoma	Medullary carcinoma	NS	8729519	-	Previously Reported	Tumour Sample	Unknown	10:43617416..43617416
RET	ENST00000355710	Yes	S60739	796098	p.M918T	c.2753T>C	Thyroid	NS	NS	Carcinoma	Medullary carcinoma	NS	8729519	-	Previously Reported	Tumour Sample	Unknown	10:43617416..43617416
RET	ENST00000355710	Yes	S60740	796099	p.M918T	c.2753T>C	Thyroid	NS	NS	Carcinoma	Medullary carcinoma	NS	8729519	-	Previously Reported	Tumour Sample	Unknown	10:43617416..43617416
RET	ENST00000355710	Yes	S60741	796100	p.M918T	c.2753T>C	Thyroid	NS	NS	Carcinoma	Medullary carcinoma	NS	8729519	-	Previously Reported	Tumour Sample	Unknown	10:43617416..43617416
RET	ENST00000355710	Yes	S60742	796101	p.M918T	c.2753T>C	Thyroid	NS	NS	Carcinoma	Medullary carcinoma	NS	8729519	-	Previously Reported	Tumour Sample	Unknown	10:43617416..43617416
RET	ENST00000355710	Yes	S60743	796102	p.M918T	c.2753T>C	Thyroid	NS	NS	Carcinoma	Medullary carcinoma	NS	8729519	-	Previously Reported	Tumour Sample	Unknown	10:43617416..43617416
RET	ENST00000355710	Yes	S60744	796103	p.M918T	c.2753T>C	Thyroid	NS	NS	Carcinoma	Medullary carcinoma	NS	8729519	-	Previously Reported	Tumour Sample	Unknown	10:43617416..43617416
RET	ENST00000355710	Yes	S60745	796104	p.M918T	c.2753T>C	Thyroid	NS	NS	Carcinoma	Medullary carcinoma	NS	8729519	-	Previously Reported	Tumour Sample	Unknown	10:43617416..43617416
RET	ENST00000355710	Yes	S60746	796105	p.M918T	c.2753T>C	Thyroid	NS	NS	Carcinoma	Medullary carcinoma	NS	8729519	-	Previously Reported	Tumour Sample	Unknown	10:43617416..43617416
RET	ENST00000355710	Yes	S60747	796106	p.M918T	c.2753T>C	Thyroid	NS	NS	Carcinoma	Medullary carcinoma	NS	8729519	-	Previously Reported	Tumour Sample	Unknown	10:43617416..43617416
RET	ENST00000355710	Yes	S60748	796107	p.M918T	c.2753T>C	Thyroid	NS	NS	Carcinoma	Medullary carcinoma	NS	8729519	-	Previously Reported	Tumour Sample	Unknown	10:43617416..43617416
RET	ENST00000355710	Yes	S60749	796108	p.M918T	c.2753T>C	Thyroid	NS	NS	Carcinoma	Medullary carcinoma	NS	8729519	-	Previously Reported	Tumour Sample	Unknown	10:43617416..43617416
RET	ENST00000355710	Yes	S60750	796109	p.M918T	c.2753T>C	Thyroid	NS	NS	Carcinoma	Medullary carcinoma	NS	8729519	-	Previously Reported	Tumour Sample	Unknown	10:43617416..43617416
RET	ENST00000355710	Yes	S60761	796120	p.A883F	c.2647_2648GC>TT	Thyroid	NS	NS	Carcinoma	Medullary carcinoma	NS	8729519	-	Previously Reported	Tumour Sample	Unknown	10:43615568..43615569
RET	ENST00000355710	Yes	S60985	796341	p.M918T	c.2753T>C	Thyroid	NS	NS	Carcinoma	Medullary carcinoma	NS	9747064	-	Confirmed Somatic	Tumour Sample	Unknown	10:43617416..43617416
RET	ENST00000355710	Yes	S60991	796346	p.F612_C620del	c.1834_1860del27	Thyroid	NS	NS	Carcinoma	Medullary carcinoma	NS	9587071	-	Confirmed Somatic	Tumour Sample	Unknown	10:43609078..43609104
RET	ENST00000355710	Yes	S60992	796347	p.M918T	c.2753T>C	Thyroid	NS	NS	Carcinoma	Medullary carcinoma	NS	9699127	-	Confirmed Somatic	Tumour Sample	Unknown	10:43617416..43617416
RET	ENST00000355710	Yes	S60993	796348	p.M918T	c.2753T>C	Thyroid	NS	NS	Carcinoma	Medullary carcinoma	NS	9699127	-	Confirmed Somatic	Tumour Sample	Unknown	10:43617416..43617416
RET	ENST00000355710	Yes	S60994	796349	p.M918T	c.2753T>C	Thyroid	NS	NS	Carcinoma	Medullary carcinoma	NS	9699127	-	Confirmed Somatic	Tumour Sample	Unknown	10:43617416..43617416
RET	ENST00000355710	Yes	S61002	796357	p.M918T	c.2753T>C	Thyroid	NS	NS	Carcinoma	Medullary carcinoma	NS	9818022	-	Confirmed Somatic	Tumour Sample	Unknown	10:43617416..43617416
RET	ENST00000355710	Yes	S61003	796358	p.M918T	c.2753T>C	Thyroid	NS	NS	Carcinoma	Medullary carcinoma	NS	9818022	-	Confirmed Somatic	Tumour Sample	Unknown	10:43617416..43617416
RET	ENST00000355710	Yes	S61004	796359	p.M918T	c.2753T>C	Thyroid	NS	NS	Carcinoma	Medullary carcinoma	NS	9818022	-	Confirmed Somatic	Tumour Sample	Unknown	10:43617416..43617416
RET	ENST00000355710	Yes	S61005	796360	p.M918T	c.2753T>C	Thyroid	NS	NS	Carcinoma	Medullary carcinoma	NS	9818022	-	Confirmed Somatic	Tumour Sample	Unknown	10:43617416..43617416
RET	ENST00000355710	Yes	S61006	796361	p.M918T	c.2753T>C	Thyroid	NS	NS	Carcinoma	Medullary carcinoma	NS	9818022	-	Confirmed Somatic	Tumour Sample	Unknown	10:43617416..43617416
RET	ENST00000355710	Yes	S61007	796362	p.M918T	c.2753T>C	Thyroid	NS	NS	Carcinoma	Medullary carcinoma	NS	9818022	-	Confirmed Somatic	Tumour Sample	Unknown	10:43617416..43617416
RET	ENST00000355710	Yes	S61008	796363	p.M918T	c.2753T>C	Thyroid	NS	NS	Carcinoma	Medullary carcinoma	NS	9818022	-	Confirmed Somatic	Tumour Sample	Unknown	10:43617416..43617416
RET	ENST00000355710	Yes	S61009	796364	p.M918T	c.2753T>C	Thyroid	NS	NS	Carcinoma	Medullary carcinoma	NS	9818022	-	Confirmed Somatic	Tumour Sample	Unknown	10:43617416..43617416
RET	ENST00000355710	Yes	S61010	796365	p.M918T	c.2753T>C	Thyroid	NS	NS	Carcinoma	Medullary carcinoma	NS	9818022	-	Confirmed Somatic	Tumour Sample	Unknown	10:43617416..43617416
RET	ENST00000355710	Yes	S61011	796366	p.M918T	c.2753T>C	Thyroid	NS	NS	Carcinoma	Medullary carcinoma	NS	9818022	-	Confirmed Somatic	Tumour Sample	Unknown	10:43617416..43617416
RET	ENST00000355710	Yes	S61012	796367	p.M918T	c.2753T>C	Thyroid	NS	NS	Carcinoma	Medullary carcinoma	NS	9818022	-	Confirmed Somatic	Tumour Sample	Unknown	10:43617416..43617416
RET	ENST00000355710	Yes	S61013	796368	p.M918T	c.2753T>C	Thyroid	NS	NS	Carcinoma	Medullary carcinoma	NS	9818022	-	Confirmed Somatic	Tumour Sample	Unknown	10:43617416..43617416
RET	ENST00000355710	Yes	S61014	796369	p.M918T	c.2753T>C	Thyroid	NS	NS	Carcinoma	Medullary carcinoma	NS	9818022	-	Confirmed Somatic	Tumour Sample	Unknown	10:43617416..43617416
RET	ENST00000355710	Yes	S61062	796417	p.M918T	c.2753T>C	Thyroid	NS	NS	Carcinoma	Medullary carcinoma	NS	9824378	-	Confirmed Somatic	Tumour Sample	Unknown	10:43617416..43617416
RET	ENST00000355710	Yes	S61067	796422	p.M918T	c.2753T>C	Thyroid	NS	NS	Carcinoma	Medullary carcinoma	NS	9329372	-	Confirmed Somatic	Tumour Sample	Unknown	10:43617416..43617416
RET	ENST00000355710	Yes	S61068	796423	p.M918T	c.2753T>C	Thyroid	NS	NS	Carcinoma	Medullary carcinoma	NS	9329372	-	Confirmed Somatic	Tumour Sample	Unknown	10:43617416..43617416
RET	ENST00000355710	Yes	S61069	796424	p.M918T	c.2753T>C	Thyroid	NS	NS	Carcinoma	Medullary carcinoma	NS	9607728	-	Confirmed Somatic	Tumour Sample	Unknown	10:43617416..43617416
RET	ENST00000355710	Yes	S61070	796425	p.M918T	c.2753T>C	Thyroid	NS	NS	Carcinoma	Medullary carcinoma	NS	9607728	-	Confirmed Somatic	Tumour Sample	Unknown	10:43617416..43617416
RET	ENST00000355710	Yes	S61071	796426	p.M918T	c.2753T>C	Thyroid	NS	NS	Carcinoma	Medullary carcinoma	NS	9607728	-	Confirmed Somatic	Tumour Sample	Unknown	10:43617416..43617416
RET	ENST00000355710	Yes	S61072	796427	p.M918T	c.2753T>C	Thyroid	NS	NS	Carcinoma	Medullary carcinoma	NS	9607728	-	Confirmed Somatic	Tumour Sample	Unknown	10:43617416..43617416
RET	ENST00000355710	Yes	S61073	796428	p.M918T	c.2753T>C	Thyroid	NS	NS	Carcinoma	Medullary carcinoma	NS	9607728	-	Confirmed Somatic	Tumour Sample	Unknown	10:43617416..43617416
RET	ENST00000355710	Yes	S61074	796429	p.M918T	c.2753T>C	Thyroid	NS	NS	Carcinoma	Medullary carcinoma	NS	9607728	-	Confirmed Somatic	Tumour Sample	Unknown	10:43617416..43617416
RET	ENST00000355710	Yes	S61075	796430	p.M918T	c.2753T>C	Thyroid	NS	NS	Carcinoma	Medullary carcinoma	NS	9607728	-	Confirmed Somatic	Tumour Sample	Unknown	10:43617416..43617416
RET	ENST00000355710	Yes	S61076	796431	p.C634R	c.1900T>C	Thyroid	NS	NS	Carcinoma	Medullary carcinoma	NS	9607728	-	Confirmed Somatic	Tumour Sample	Unknown	10:43609948..43609948
RET	ENST00000355710	Yes	S61096	796451	p.M918T	c.2753T>C	Thyroid	NS	NS	Carcinoma	Medullary carcinoma	NS	9621513	-	Confirmed Somatic	Tumour Sample	Unknown	10:43617416..43617416
RET	ENST00000355710	Yes	S61097	796452	p.M918T	c.2753T>C	Thyroid	NS	NS	Carcinoma	Medullary carcinoma	NS	9621513	-	Confirmed Somatic	Tumour Sample	Unknown	10:43617416..43617416
RET	ENST00000355710	Yes	S61098	796453	p.M918T	c.2753T>C	Thyroid	NS	NS	Carcinoma	Medullary carcinoma	NS	9621513	-	Confirmed Somatic	Tumour Sample	Unknown	10:43617416..43617416
RET	ENST00000355710	Yes	S61099	796454	p.C634R	c.1900T>C	Thyroid	NS	NS	Carcinoma	Medullary carcinoma	NS	9621513	-	Confirmed Somatic	Tumour Sample	Unknown	10:43609948..43609948
RET	ENST00000355710	Yes	S61100	796455	p.D631G	c.1892A>G	Thyroid	NS	NS	Carcinoma	Medullary carcinoma	NS	9621513	-	Confirmed Somatic	Tumour Sample	Unknown	10:43609940..43609940
RET	ENST00000355710	Yes	S61114	796468	p.C630R	c.1888T>C	Thyroid	NS	NS	Carcinoma	Medullary carcinoma	NS	9143934	-	Confirmed Somatic	Tumour Sample	Unknown	10:43609936..43609936
RET	ENST00000355710	Yes	S61172	796525	p.G592_G607del	c.1774_1821del48	Thyroid	NS	NS	Carcinoma	Medullary carcinoma	NS	9191060	-	Confirmed Somatic	Tumour Sample	Unknown	10:43609018..43609065
RET	ENST00000355710	Yes	S61173	796526	p.E632_L633del	c.1894_1899delGAGCTG	Thyroid	NS	NS	Carcinoma	Medullary carcinoma	NS	9191060	-	Confirmed Somatic	Tumour Sample	Unknown	10:43609942..43609947
RET	ENST00000355710	Yes	S61174	796527	p.E632_L633del	c.1894_1899delGAGCTG	Thyroid	NS	NS	Carcinoma	Medullary carcinoma	NS	9191060	-	Confirmed Somatic	Tumour Sample	Unknown	10:43609942..43609947
RET	ENST00000355710	Yes	S61367	796712	p.M918T	c.2753T>C	Thyroid	NS	NS	Carcinoma	Medullary carcinoma	NS	12604374	-	Confirmed Somatic	Tumour Sample	Unknown	10:43617416..43617416
RET	ENST00000355710	Yes	S61565	796715	p.E632_T636>SS	c.1894_1906>AGCT	Thyroid	NS	NS	Carcinoma	Medullary carcinoma	NS	9160884	-	Previously Reported	Tumour Sample	Unknown	10:43609942..43609954
RET	ENST00000355710	Yes	S61566	796716	p.E632_T636>SS	c.1894_1906>AGCT	Thyroid	NS	NS	Carcinoma	Medullary carcinoma	NS	9160884	-	Previously Reported	Tumour Sample	Unknown	10:43609942..43609954
RET	ENST00000355710	Yes	S61567	796717	p.E632_T636>SS	c.1894_1906>AGCT	Thyroid	NS	NS	Carcinoma	Medullary carcinoma	NS	9160884	-	Previously Reported	Tumour Sample	Unknown	10:43609942..43609954
RET	ENST00000355710	Yes	S61568	796718	p.E632_T636>SS	c.1894_1906>AGCT	Thyroid	NS	NS	Carcinoma	Medullary carcinoma	NS	9160884	-	Previously Reported	Tumour Sample	Unknown	10:43609942..43609954
RET	ENST00000355710	Yes	S61569	796719	p.E632_T636>SS	c.1894_1906>AGCT	Thyroid	NS	NS	Carcinoma	Medullary carcinoma	NS	9160884	-	Previously Reported	Tumour Sample	Unknown	10:43609942..43609954
RET	ENST00000355710	Yes	S61570	796720	p.E632_T636>SS	c.1894_1906>AGCT	Thyroid	NS	NS	Carcinoma	Medullary carcinoma	NS	9160884	-	Previously Reported	Tumour Sample	Unknown	10:43609942..43609954
RET	ENST00000355710	Yes	S61572	796722	p.E632_T636>SS	c.1894_1906>AGCT	Thyroid	NS	NS	Carcinoma	Medullary carcinoma	NS	9160884	-	Previously Reported	Tumour Sample	Unknown	10:43609942..43609954
RET	ENST00000355710	Yes	S61573	796723	p.E632_T636>SS	c.1894_1906>AGCT	Thyroid	NS	NS	Carcinoma	Medullary carcinoma	NS	9160884	-	Previously Reported	Tumour Sample	Unknown	10:43609942..43609954
RET	ENST00000355710	Yes	S61574	796724	p.E632_T636>SS	c.1894_1906>AGCT	Thyroid	NS	NS	Carcinoma	Medullary carcinoma	NS	9160884	-	Previously Reported	Tumour Sample	Unknown	10:43609942..43609954
RET	ENST00000355710	Yes	S61575	796725	p.E632_T636>SS	c.1894_1906>AGCT	Thyroid	NS	NS	Carcinoma	Medullary carcinoma	NS	9160884	-	Previously Reported	Tumour Sample	Unknown	10:43609942..43609954
RET	ENST00000355710	Yes	S61576	796726	p.E632_T636>SS	c.1894_1906>AGCT	Thyroid	NS	NS	Carcinoma	Medullary carcinoma	NS	9160884	-	Confirmed Somatic	Tumour Sample	Unknown	10:43609942..43609954
RET	ENST00000355710	Yes	S61577	796727	p.E632_T636>SS	c.1894_1906>AGCT	Thyroid	NS	NS	Carcinoma	Medullary carcinoma	NS	9160884	-	Previously Reported	Tumour Sample	Unknown	10:43609942..43609954
RET	ENST00000355710	Yes	S61578	796728	p.E632_T636>SS	c.1894_1906>AGCT	Thyroid	NS	NS	Carcinoma	Medullary carcinoma	NS	9160884	-	Previously Reported	Tumour Sample	Unknown	10:43609942..43609954
RET	ENST00000355710	Yes	S61579	796729	p.E632_T636>SS	c.1894_1906>AGCT	Thyroid	NS	NS	Carcinoma	Medullary carcinoma	NS	9160884	-	Previously Reported	Tumour Sample	Unknown	10:43609942..43609954
RET	ENST00000355710	Yes	S61581	796730	p.A883F	c.2646_2648AGC>TTT	Thyroid	NS	NS	Carcinoma	Medullary carcinoma	NS	10822219	-	Confirmed Somatic	Tumour Sample	Unknown	10:43615567..43615569
RET	ENST00000355710	Yes	S61584	796733	p.M918T	c.2753T>C	Thyroid	NS	NS	Carcinoma	Medullary carcinoma	NS	8768845	-	Confirmed Somatic	Tumour Sample	Unknown	10:43617416..43617416
RET	ENST00000355710	Yes	S61585	796734	p.M918T	c.2753T>C	Thyroid	NS	NS	Carcinoma	Medullary carcinoma	NS	8768845	-	Confirmed Somatic	Tumour Sample	Unknown	10:43617416..43617416
RET	ENST00000355710	Yes	S61586	796735	p.M918T	c.2753T>C	Thyroid	NS	NS	Carcinoma	Medullary carcinoma	NS	8768845	-	Confirmed Somatic	Tumour Sample	Unknown	10:43617416..43617416
RET	ENST00000355710	Yes	S61587	796736	p.E632_L633>V	c.1895_1897delAGC	Thyroid	NS	NS	Carcinoma	Medullary carcinoma	NS	8768845	-	Confirmed Somatic	Tumour Sample	Unknown	10:43609943..43609945
RET	ENST00000355710	Yes	S61635	796752	p.D631_L633>E	c.1893_1898delCGAGCT	Thyroid	NS	NS	Carcinoma	Medullary carcinoma	NS	9288142	-	Confirmed Somatic	Tumour Sample	Unknown	10:43609941..43609946
RET	ENST00000355710	Yes	S61637	796753	p.D898_E901del	c.?	Thyroid	NS	NS	Carcinoma	Medullary carcinoma	NS	10022819	-	Confirmed Somatic	Tumour Sample	Unknown	-
RET	ENST00000355710	Yes	S61638	796754	p.M918T	c.2753T>C	Thyroid	NS	NS	Carcinoma	Medullary carcinoma	NS	10022819	-	Confirmed Somatic	Tumour Sample	Unknown	10:43617416..43617416
RET	ENST00000355710	Yes	S61639	796755	p.M918T	c.2753T>C	Thyroid	NS	NS	Carcinoma	Medullary carcinoma	NS	10022819	-	Confirmed Somatic	Tumour Sample	Unknown	10:43617416..43617416
RET	ENST00000355710	Yes	S61640	796756	p.M918T	c.2753T>C	Thyroid	NS	NS	Carcinoma	Medullary carcinoma	NS	10022819	-	Confirmed Somatic	Tumour Sample	Unknown	10:43617416..43617416
RET	ENST00000355710	Yes	S61641	796757	p.M918T	c.2753T>C	Thyroid	NS	NS	Carcinoma	Medullary carcinoma	NS	10022819	-	Confirmed Somatic	Tumour Sample	Unknown	10:43617416..43617416
RET	ENST00000355710	Yes	S61642	796758	p.M918T	c.2753T>C	Thyroid	NS	NS	Carcinoma	Medullary carcinoma	NS	10022819	-	Confirmed Somatic	Tumour Sample	Unknown	10:43617416..43617416
RET	ENST00000355710	Yes	S61643	796759	p.M918T	c.2753T>C	Thyroid	NS	NS	Carcinoma	Medullary carcinoma	NS	10022819	-	Confirmed Somatic	Tumour Sample	Unknown	10:43617416..43617416
RET	ENST00000355710	Yes	S61644	796760	p.M918T	c.2753T>C	Thyroid	NS	NS	Carcinoma	Medullary carcinoma	NS	10022819	-	Confirmed Somatic	Tumour Sample	Unknown	10:43617416..43617416
RET	ENST00000355710	Yes	S61645	796761	p.M918T	c.2753T>C	Thyroid	NS	NS	Carcinoma	Medullary carcinoma	NS	10022819	-	Confirmed Somatic	Tumour Sample	Unknown	10:43617416..43617416
RET	ENST00000355710	Yes	S61646	796762	p.M918T	c.2753T>C	Thyroid	NS	NS	Carcinoma	Medullary carcinoma	NS	10022819	-	Confirmed Somatic	Tumour Sample	Unknown	10:43617416..43617416
RET	ENST00000355710	Yes	S61647	796763	p.M918T	c.2753T>C	Thyroid	NS	NS	Carcinoma	Medullary carcinoma	NS	10022819	-	Confirmed Somatic	Tumour Sample	Unknown	10:43617416..43617416
RET	ENST00000355710	Yes	S61648	796764	p.M918T	c.2753T>C	Thyroid	NS	NS	Carcinoma	Medullary carcinoma	NS	10022819	-	Confirmed Somatic	Tumour Sample	Unknown	10:43617416..43617416
RET	ENST00000355710	Yes	S61649	796765	p.M918T	c.2753T>C	Thyroid	NS	NS	Carcinoma	Medullary carcinoma	NS	10022819	-	Confirmed Somatic	Tumour Sample	Unknown	10:43617416..43617416
RET	ENST00000355710	Yes	S61650	796766	p.M918T	c.2753T>C	Thyroid	NS	NS	Carcinoma	Medullary carcinoma	NS	10022819	-	Confirmed Somatic	Tumour Sample	Unknown	10:43617416..43617416
RET	ENST00000355710	Yes	S61651	796767	p.M918T	c.2753T>C	Thyroid	NS	NS	Carcinoma	Medullary carcinoma	NS	10022819	-	Confirmed Somatic	Tumour Sample	Unknown	10:43617416..43617416
RET	ENST00000355710	Yes	S61652	796768	p.M918T	c.2753T>C	Thyroid	NS	NS	Carcinoma	Medullary carcinoma	NS	10022819	-	Confirmed Somatic	Tumour Sample	Unknown	10:43617416..43617416
RET	ENST00000355710	Yes	S61653	796769	p.M918T	c.2753T>C	Thyroid	NS	NS	Carcinoma	Medullary carcinoma	NS	10022819	-	Confirmed Somatic	Tumour Sample	Unknown	10:43617416..43617416
RET	ENST00000355710	Yes	S61654	796770	p.M918T	c.2753T>C	Thyroid	NS	NS	Carcinoma	Medullary carcinoma	NS	10022819	-	Confirmed Somatic	Tumour Sample	Unknown	10:43617416..43617416
RET	ENST00000355710	Yes	S61655	796771	p.M918T	c.2753T>C	Thyroid	NS	NS	Carcinoma	Medullary carcinoma	NS	10022819	-	Confirmed Somatic	Tumour Sample	Unknown	10:43617416..43617416
RET	ENST00000355710	Yes	S61656	796772	p.M918T	c.2753T>C	Thyroid	NS	NS	Carcinoma	Medullary carcinoma	NS	10022819	-	Confirmed Somatic	Tumour Sample	Unknown	10:43617416..43617416
RET	ENST00000355710	Yes	S61657	796773	p.M918T	c.2753T>C	Thyroid	NS	NS	Carcinoma	Medullary carcinoma	NS	10022819	-	Confirmed Somatic	Tumour Sample	Unknown	10:43617416..43617416
RET	ENST00000355710	Yes	S61658	796774	p.M918T	c.2753T>C	Thyroid	NS	NS	Carcinoma	Medullary carcinoma	NS	10022819	-	Confirmed Somatic	Tumour Sample	Unknown	10:43617416..43617416
RET	ENST00000355710	Yes	S61659	796775	p.M918T	c.2753T>C	Thyroid	NS	NS	Carcinoma	Medullary carcinoma	NS	10022819	-	Confirmed Somatic	Tumour Sample	Unknown	10:43617416..43617416
RET	ENST00000355710	Yes	S61660	796776	p.M918T	c.2753T>C	Thyroid	NS	NS	Carcinoma	Medullary carcinoma	NS	10022819	-	Confirmed Somatic	Tumour Sample	Unknown	10:43617416..43617416
RET	ENST00000355710	Yes	S61661	796777	p.M918T	c.2753T>C	Thyroid	NS	NS	Carcinoma	Medullary carcinoma	NS	10022819	-	Confirmed Somatic	Tumour Sample	Unknown	10:43617416..43617416
RET	ENST00000355710	Yes	S61662	796778	p.M918T	c.2753T>C	Thyroid	NS	NS	Carcinoma	Medullary carcinoma	NS	10022819	-	Confirmed Somatic	Tumour Sample	Unknown	10:43617416..43617416
RET	ENST00000355710	Yes	S62177	796803	p.E632_A640>VRP	c.1895_1918>TGCGGC	Thyroid	NS	NS	Carcinoma	Medullary carcinoma	NS	9452023	-	Confirmed Somatic	Tumour Sample	Unknown	10:43609943..43609966
RET	ENST00000355710	Yes	S62744	796804	p.D898_E901del	c.2692_2703del12	Thyroid	NS	NS	Carcinoma	Medullary carcinoma	NS	11883863	-	Variant of unknown origin	Tumour Sample	Unknown	10:43615613..43615624
RET	ENST00000355710	Yes	S85508	796817	p.A883P	c.?	Thyroid	NS	NS	Carcinoma	Medullary carcinoma	NS	15240649	-	Variant of unknown origin	Tumour Sample	Unknown	-
RET	ENST00000355710	Yes	S85509	796818	p.C634A	c.?	Thyroid	NS	NS	Carcinoma	Medullary carcinoma	NS	15240649	-	Variant of unknown origin	Tumour Sample	Unknown	-
RET	ENST00000355710	Yes	S85510	796819	p.C634T	c.?	Thyroid	NS	NS	Carcinoma	Medullary carcinoma	NS	15240649	-	Variant of unknown origin	Tumour Sample	Unknown	-
RET	ENST00000355710	Yes	S85511	796820	p.?	c.?	Thyroid	NS	NS	Carcinoma	Medullary carcinoma	NS	15240649	-	Previously Reported	Tumour Sample	Unknown	-
RET	ENST00000355710	Yes	S85512	796821	p.M918T	c.2753T>C	Thyroid	NS	NS	Carcinoma	Medullary carcinoma	NS	15240649	-	Previously Reported	Tumour Sample	Unknown	10:43617416..43617416
RET	ENST00000355710	Yes	S85513	796822	p.M918T	c.2753T>C	Thyroid	NS	NS	Carcinoma	Medullary carcinoma	NS	15240649	-	Previously Reported	Tumour Sample	Unknown	10:43617416..43617416
RET	ENST00000355710	Yes	S85514	796823	p.M918T	c.2753T>C	Thyroid	NS	NS	Carcinoma	Medullary carcinoma	NS	15240649	-	Previously Reported	Tumour Sample	Unknown	10:43617416..43617416
RET	ENST00000355710	Yes	S85515	796824	p.M918T	c.2753T>C	Thyroid	NS	NS	Carcinoma	Medullary carcinoma	NS	15240649	-	Previously Reported	Tumour Sample	Unknown	10:43617416..43617416
RET	ENST00000355710	Yes	S85516	796825	p.M918T	c.2753T>C	Thyroid	NS	NS	Carcinoma	Medullary carcinoma	NS	15240649	-	Previously Reported	Tumour Sample	Unknown	10:43617416..43617416
RET	ENST00000355710	Yes	S85517	796826	p.M918T	c.2753T>C	Thyroid	NS	NS	Carcinoma	Medullary carcinoma	NS	15240649	-	Previously Reported	Tumour Sample	Unknown	10:43617416..43617416
RET	ENST00000355710	Yes	S85518	796827	p.M918T	c.2753T>C	Thyroid	NS	NS	Carcinoma	Medullary carcinoma	NS	15240649	-	Previously Reported	Tumour Sample	Unknown	10:43617416..43617416
RET	ENST00000355710	Yes	S85519	796828	p.M918T	c.2753T>C	Thyroid	NS	NS	Carcinoma	Medullary carcinoma	NS	15240649	-	Previously Reported	Tumour Sample	Unknown	10:43617416..43617416
RET	ENST00000355710	Yes	S85520	796829	p.M918T	c.2753T>C	Thyroid	NS	NS	Carcinoma	Medullary carcinoma	NS	15240649	-	Previously Reported	Tumour Sample	Unknown	10:43617416..43617416
RET	ENST00000355710	Yes	S85521	796830	p.M918T	c.2753T>C	Thyroid	NS	NS	Carcinoma	Medullary carcinoma	NS	15240649	-	Previously Reported	Tumour Sample	Unknown	10:43617416..43617416
RET	ENST00000355710	Yes	S85522	796831	p.M918T	c.2753T>C	Thyroid	NS	NS	Carcinoma	Medullary carcinoma	NS	15240649	-	Previously Reported	Tumour Sample	Unknown	10:43617416..43617416
RET	ENST00000355710	Yes	S85523	796832	p.M918T	c.2753T>C	Thyroid	NS	NS	Carcinoma	Medullary carcinoma	NS	15240649	-	Previously Reported	Tumour Sample	Unknown	10:43617416..43617416
RET	ENST00000355710	Yes	S85524	796833	p.M918T	c.2753T>C	Thyroid	NS	NS	Carcinoma	Medullary carcinoma	NS	15240649	-	Previously Reported	Tumour Sample	Unknown	10:43617416..43617416
RET	ENST00000355710	Yes	S85525	796834	p.M918T	c.2753T>C	Thyroid	NS	NS	Carcinoma	Medullary carcinoma	NS	15240649	-	Previously Reported	Tumour Sample	Unknown	10:43617416..43617416
RET	ENST00000355710	Yes	TT	796049	p.C634W	c.1902C>G	Thyroid	NS	NS	Carcinoma	Medullary carcinoma	NS	8556059	-	Confirmed Somatic	Cultured	Unknown	10:43609950..43609950
RET	ENST00000355710	Yes	TT	1239955	p.C634W	c.1902C>G	Thyroid	NS	NS	Carcinoma	Medullary carcinoma	NS	19487299	-	Previously Reported	Cultured	Unknown	10:43609950..43609950
